# Supplementary material for: Time-resolved proximity biotinylation implicates a porin protein in export of transmembrane malaria parasite effectors
Source: J Cell Sci. 2023 Oct 18;136(20):jcs260506. doi: 10.1242/jcs.260506 (PMC10651097; doi:10.1242/jcs.260506)
Supplement: Table S1. Complete list of proteins identified using label-free analysis and collected by mass spectrometry. [file joces-136-260506-TableS1.xlsx]

## Sheet: Proteins
Protein FDR Confidence: Combined	Master	Accession	Description	Exp. q-value: Combined	Contaminant	Sum PEP Score	Coverage [%]	# Peptides	# PSMs	# Unique Peptides	# AAs	MW [kDa]	calc. pI	Score Sequest HT: Sequest HT	# Peptides (by Search Engine): Sequest HT	Biological Process	Cellular Component	Molecular Function	Pfam IDs	Entrez Gene ID	Ensembl Gene ID	Gene Symbol	Chromosome	KEGG Pathways	Reactome Pathways	WikiPathways	# Protein Pathway Groups	# Razor Peptides	Abundance Ratio: (F2) / (F1)	Abundance Ratio: (F3) / (F1)	Abundance Ratio: (F4) / (F1)	Abundance Ratio: (F5) / (F1)	Abundance Ratio: (F6) / (F1)	Abundance Ratio: (F3) / (F2)	Abundance Ratio: (F4) / (F2)	Abundance Ratio: (F5) / (F2)	Abundance Ratio: (F6) / (F2)	Abundance Ratio: (F4) / (F3)	Abundance Ratio: (F5) / (F3)	Abundance Ratio: (F6) / (F3)	Abundance Ratio: (F5) / (F4)	Abundance Ratio: (F6) / (F4)	Abundance Ratio: (F6) / (F5)	Abundance: F1: Sample	Abundance: F2: Sample	Abundance: F3: Sample	Abundance: F4: Sample	Abundance: F5: Sample	Abundance: F6: Sample
High	Master Protein	sp	ALBU_BOVIN	0	TRUE	1176.04	90	104	5261	99	607	69.2	6.18	16855.8	104												0	5	1.569	1.65	1.216	1.357	1.638	1.056	0.794	0.891	1.101	0.725	0.839	1.032	1.123	1.414	1.224	1.71718e+10	1.63132e+10	1.73589e+10	1.56682e+10	1.54451e+10	1.62074e+10
High	Master Protein	sp	K2C1_HUMAN	0	TRUE	501.442	69	51	972	49	643	65.8	8.12	3270.22	51												0	2	0.402	1.063	1.508	0.592	0.747	2.482	3.3	1.32	1.748	1.376	0.516	0.712	0.404	0.495	1.348	2.04869e+09	5.5025e+08	1.54508e+09	2.59819e+09	7.22047e+08	9.52713e+08
High	Master Protein	sp	K1C9_HUMAN	0	TRUE	490.463	81	46	712	46	623	62.1	5.3	2420.51	46												0	0	0.499	0.407	1.773	0.604	0.627	0.85	3.455	1.303	1.321	3.994	1.501	1.761	0.38	0.369	1.103	1.11893e+09	3.27959e+08	2.88932e+08	1.49191e+09	3.92969e+08	4.69793e+08
High	Master Protein	Q8IC05	Heat shock protein 90 OS=Plasmodium falciparum (isolate 3D7) OX=36329 GN=PF3D7_0708400 PE=1 SV=1	0	FALSE	475.285	70	59	442	59	745	86.1	5.01	1464.54	59	metabolic process;response to stimulus		catalytic activity;nucleotide binding;protein binding	Pf00183, Pf02518, Pf13589	2655065	PF3D7_0708400	PF07_0029	7	Protein processing in endoplasmic reticulum			1	0	0.151	0.171	0.575	0.076	0.042	1.138	3.809	0.471	0.253	3.015	0.406	0.23	0.123	0.068	0.607	8.33562e+08	7.94797e+07	9.86702e+07	3.76586e+08	3.55845e+07	1.82959e+07
High	Master Protein	sp	K22E_HUMAN	0	TRUE	451.555	82	50	613	48	645	65.8	8	1961.98	50												0	0	0.417	0.87	1.214	0.537	0.447	2.084	2.959	1.295	1.032	1.34	0.658	0.491	0.461	0.36	0.768	5.88062e+08	1.57442e+08	7.3832e+08	5.72005e+08	2.05409e+08	1.53794e+08
High	Master Protein	sp	K1C10_HUMAN	0	TRUE	410.462	59	39	577	34	593	59.5	5.21	2107.33	39												0	5	0.404	1.95	1.156	0.558	0.477	5.356	2.704	1.347	1.193	0.567	0.269	0.217	0.5	0.42	0.899	1.06991e+09	2.83375e+08	1.5007e+09	1.02077e+09	3.86961e+08	3.3955e+08
High	Master Protein	Q8IBD1	Sporozoite and liver stage tryptophan-rich protein, putative OS=Plasmodium falciparum (isolate 3D7) OX=36329 GN=PF3D7_0830500 PE=4 SV=1	0	FALSE	374.179	65	52	371	52	675	80.4	6.16	1154.32	52		endoplasmic reticulum;membrane		Pf12319	2655452	PF3D7_0830500	PF08_0003	8				0	0	2.222	2.556	4.045	5.06	4.599	1.178	2.077	2.528	2.464	1.775	2.101	2.126	1.201	1.206	0.98	6.33039e+07	6.87813e+07	8.46961e+07	1.72883e+08	1.68189e+08	1.52121e+08
High	Master Protein	Q8IB24	Heat shock protein 70 OS=Plasmodium falciparum (isolate 3D7) OX=36329 GN=PF3D7_0818900 PE=3 SV=1	0	FALSE	369.282	60	44	429	39	677	73.9	5.67	1357.14	44	cell organization and biogenesis;response to stimulus	cytoplasm;nucleus	catalytic activity;nucleotide binding;protein binding	Pf00012, Pf01968, Pf06723	2655254	PF3D7_0818900	PF08_0054	8	Protein processing in endoplasmic reticulum; Endocytosis; Spliceosome	Regulation of HSF1-mediated heat shock response; Neutrophil degranulation; HSP90 chaperone cycle for steroid hormone receptors (SHR)		11	5	0.214	0.193	0.659	0.088	0.053	0.839	3.02	0.425	0.263	3.502	0.5	0.311	0.144	0.09	0.637	1.18468e+09	1.60946e+08	1.51979e+08	5.82707e+08	7.49776e+07	4.68355e+07
High	Master Protein	P27362	Phosphoglycerate kinase OS=Plasmodium falciparum (isolate 3D7) OX=36329 GN=PGK PE=1 SV=1	0	FALSE	329.781	87	40	212	40	416	45.4	7.83	711.31	40	metabolic process		catalytic activity;nucleotide binding	Pf00162	813501	PF3D7_0922500	PGK	9	Metabolic pathways; Carbon metabolism; Biosynthesis of amino acids; Biosynthesis of secondary metabolites; Biosynthesis of antibiotics; Glycolysis / Gluconeogenesis	Gluconeogenesis; Glycolysis		11	0	0.125	0.116	0.699	0.058	0.031	0.961	5.335	0.425	0.238	5.471	0.437	0.238	0.079	0.045	0.575	3.20987e+08	2.38804e+07	6.7598e+07	1.68174e+08	9.96361e+06	6.32431e+06
High	Master Protein	Q8I2G1	Ring-exported protein 1 OS=Plasmodium falciparum (isolate 3D7) OX=36329 GN=PF3D7_0935900 PE=4 SV=1	0	FALSE	273.252	65	41	246	41	713	83	5.59	746.54	41		cytoplasm;membrane	protein binding	Pf04156, Pf05505	813627	PF3D7_0935900	REX1	9				0	0	2.296	4.453	8.18	9.795	10.458	1.751	3.409	4.032	4.432	1.786	2.215	2.506	1.102	1.334	1.093	1.65837e+07	2.62904e+07	4.87831e+07	1.05801e+08	1.10576e+08	1.10097e+08
High	Master Protein	Q8I0P6	Elongation factor 1-alpha OS=Plasmodium falciparum (isolate 3D7) OX=36329 GN=PF3D7_1357000 PE=3 SV=1	0	FALSE	271.49	72	30	357	30	443	48.9	9.06	1164.53	30	metabolic process	cytoplasm	catalytic activity;nucleotide binding;RNA binding	Pf00009, Pf03143, Pf03144	814268; 814267	PF3D7_1357000; PF3D7_1357100	PF13_0305; PF13_0304	13	RNA transport	Neutrophil degranulation; Protein methylation		7	0	0.195	0.218	0.728	0.103	0.055	0.95	3.028	0.443	0.27	3.135	0.471	0.27	0.162	0.084	0.534	1.11232e+09	1.53205e+08	1.54513e+08	5.99008e+08	6.52902e+07	3.41364e+07
High	Master Protein	Q8I2X4	Heat shock protein 70 OS=Plasmodium falciparum (isolate 3D7) OX=36329 GN=PF3D7_0917900 PE=3 SV=1	0	FALSE	238.056	56	34	170	33	652	72.3	5.31	567.23	34	cell organization and biogenesis	endoplasmic reticulum	nucleotide binding	Pf00012, Pf06723	813455	PF3D7_0917900	PFI0875w	9	Protein export; Protein processing in endoplasmic reticulum			2	1	0.137	0.142	0.853	0.104	0.054	0.984	6.513	0.702	0.419	6.249	0.701	0.418	0.114	0.06	0.545	2.12778e+08	1.86681e+07	1.75685e+07	1.4339e+08	1.29174e+07	6.44579e+06
High	Master Protein	sp	HBB_HUMAN	0	TRUE	235.639	97	21	686	21	146	15.9	7.28	2295.61	21												0	0	2.627	1.533	0.792	2.636	1.868	0.592	0.272	1.074	0.686	0.433	1.889	1.192	4.061	2.577	0.625	2.12345e+09	2.98761e+09	1.87982e+09	1.17661e+09	3.15924e+09	1.97997e+09
High	Master Protein	Q8II24	Heat shock protein 70 OS=Plasmodium falciparum (isolate 3D7) OX=36329 GN=PF3D7_1134000 PE=3 SV=1	0	FALSE	234.699	55	32	138	32	663	73.3	6.84	454.6	32	cell organization and biogenesis;metabolic process;response to stimulus	mitochondrion	nucleotide binding;protein binding	Pf00012, Pf06723	810898	PF3D7_1134000	PF11_0351	11	RNA degradation			1	0	0.181	0.148	0.625	0.064	0.03	0.892	3.339	0.39	0.179	4.177	0.49	0.211	0.112	0.06	0.476	1.0415e+08	2.71012e+07	2.42634e+07	6.17044e+07	2.08379e+07	1.86423e+07
High	Master Protein	Q8IKW5	Elongation factor 2 OS=Plasmodium falciparum (isolate 3D7) OX=36329 GN=PF3D7_1451100 PE=3 SV=1	0	FALSE	231.914	65	36	133	36	832	93.5	6.8	456.29	36	metabolic process		catalytic activity;nucleotide binding;RNA binding	Pf00009, Pf00679, Pf03144, Pf03764, Pf14492	812068	PF3D7_1451100	PF14_0486	14		Synthesis of diphthamide-EEF2; Neutrophil degranulation; Peptide chain elongation		10	0	0.165	0.177	0.845	0.142	0.076	1.069	5.539	0.663	0.384	5.21	0.594	0.396	0.138	0.078	0.599	1.09672e+08	1.17376e+07	1.18173e+07	8.05686e+07	6.13289e+06	2.97508e+06
High	Master Protein	O97313	40S ribosomal protein S3a OS=Plasmodium falciparum (isolate 3D7) OX=36329 GN=MAL3P7.35 PE=1 SV=1	0	FALSE	229.853	69	31	304	31	262	30	9.77	910.33	31	metabolic process	cytoplasm;cytosol;ribosome	structural molecule activity	Pf01015	814544	PF3D7_0322900	PFC1020c	3	Ribosome	Formation of a pool of free 40S subunits; Nonsense Mediated Decay (NMD) independent of the Exon Junction Complex (EJC); Formation of the ternary complex, and subsequently, the 43S complex; GTP hydrolysis and joining of the 60S ribosomal subunit; SRP-dependent cotranslational protein targeting to membrane; Ribosomal scanning and start codon recognition; Nonsense Mediated Decay (NMD) enhanced by th…		15	0	1.085	1.105	1.955	3.024	2.609	0.978	2.004	2.889	2.25	2.054	2.748	2.26	1.639	1.24	0.761	1.81478e+08	9.72886e+07	9.53668e+07	2.63214e+08	3.08913e+08	2.08448e+08
High	Master Protein	A0A144A1R5	Actin I OS=Plasmodium falciparum (isolate 3D7) OX=36329 GN=PF3D7_1246200 PE=3 SV=1	0	FALSE	226.323	85	32	202	29	376	41.8	5.34	639.04	32	cell organization and biogenesis;cellular component movement	cytoplasm;cytoskeleton	nucleotide binding;structural molecule activity	Pf00022	811495	PF3D7_1246200	ACT1	12				0	3	0.21	0.262	0.526	0.111	0.062	1.206	2.417	0.5	0.309	1.896	0.501	0.269	0.24	0.156	0.519	4.18598e+08	4.99833e+07	6.56341e+07	1.34549e+08	3.63225e+07	1.92159e+07
High	Master Protein	sp	HBA_HUMAN	0	TRUE	225.689	100	16	465	16	141	15.1	8.68	1656.71	16												0	0	2.613	1.43	0.831	1.795	1.021	0.518	0.37	0.849	0.456	0.682	1.618	0.913	2.226	1.279	0.518	1.33977e+09	1.69535e+09	1.1085e+09	8.94782e+08	1.44682e+09	7.45233e+08
High	Master Protein	C0H571	High molecular weight rhoptry protein 2 OS=Plasmodium falciparum (isolate 3D7) OX=36329 GN=PF3D7_0929400 PE=4 SV=1	0	FALSE	222.525	46	53	162	53	1378	162.6	8.27	456.98	53					813569	PF3D7_0929400	RhopH2	9				0	0	0.22	0.372	0.261	0.235	0.095	1.776	1.188	1.035	0.422	0.724	0.576	0.245	0.899	0.375	0.431	1.09708e+08	1.55843e+07	2.89662e+07	2.5658e+07	1.91111e+07	6.30781e+06
High	Master Protein	Q6LFH8	Ornithine aminotransferase OS=Plasmodium falciparum (isolate 3D7) OX=36329 GN=OAT PE=1 SV=1	0	FALSE	219.815	86	33	186	33	414	46	6.89	600.05	33	metabolic process	cytoplasm	catalytic activity;protein binding	Pf00202, Pf00266	3885911	PF3D7_0608800	PFF0435w	6	Biosynthesis of secondary metabolites; Arginine and proline metabolism; Metabolic pathways; Biosynthesis of antibiotics	Amino acid synthesis and interconversion (transamination)		7	0	0.139	0.158	0.771	0.072	0.047	1.192	5.067	0.542	0.328	4.571	0.403	0.288	0.096	0.062	0.654	3.01815e+08	2.57128e+07	3.33937e+07	1.87753e+08	1.32869e+07	8.45115e+06
High	Master Protein	Q8IKF0	Eukaryotic initiation factor 4A OS=Plasmodium falciparum (isolate 3D7) OX=36329 GN=PF3D7_1468700 PE=3 SV=1	0	FALSE	208.383	84	29	173	29	398	45.3	5.69	555.03	29	metabolic process;regulation of biological process	cytoplasm	catalytic activity;nucleotide binding;RNA binding	Pf00270, Pf00271	812237	PF3D7_1468700	H45	14	RNA transport	Ribosomal scanning and start codon recognition; L13a-mediated translational silencing of Ceruloplasmin expression		7	0	0.216	0.195	0.533	0.089	0.044	0.901	2.659	0.426	0.217	2.249	0.445	0.223	0.198	0.1	0.494	2.14711e+08	3.09762e+07	3.12908e+07	1.02798e+08	1.65782e+07	8.31981e+06
High	Master Protein	Q8I0V4	Endoplasmin, putative OS=Plasmodium falciparum (isolate 3D7) OX=36329 GN=PF3D7_1222300 PE=1 SV=1	0	FALSE	204.437	54	35	127	35	821	95	5.41	382.95	35	metabolic process;response to stimulus	endoplasmic reticulum	nucleotide binding;protein binding	Pf00183, Pf02518, Pf13589	811266	PF3D7_1222300	PFL1070c	12	Protein processing in endoplasmic reticulum	Neutrophil degranulation; The NLRP3 inflammasome; HSP90 chaperone cycle for steroid hormone receptors (SHR)		10	0	0.15	0.24	0.838	0.124	0.072	1.627	5.591	0.805	0.507	3.409	0.478	0.263	0.143	0.093	0.581	9.91821e+07	8.91129e+06	1.69104e+07	6.37314e+07	6.57384e+06	3.47597e+06
High	Master Protein	Q7K6A4	S-adenosylmethionine synthase OS=Plasmodium falciparum (isolate 3D7) OX=36329 GN=PF3D7_0922200 PE=3 SV=1	0	FALSE	201.194	67	23	157	23	402	44.8	6.74	508.33	23	metabolic process	cytosol	catalytic activity;metal ion binding;nucleotide binding;protein binding	Pf00438, Pf02772, Pf02773	813498	PF3D7_0922200	PfSAMS	9	Biosynthesis of secondary metabolites; Cysteine and methionine metabolism; Metabolic pathways; Biosynthesis of amino acids	Metabolism of ingested SeMet, Sec, MeSec into H2Se; Sulfur amino acid metabolism; Methylation		12	0	0.177	0.276	0.489	0.065	0.038	1.557	3.24	0.375	0.208	1.966	0.278	0.133	0.124	0.07	0.495	3.02328e+08	2.86806e+07	4.57254e+07	1.11661e+08	1.03392e+07	4.99875e+06
High	Master Protein	Q8I0U8	Merozoite surface antigens OS=Plasmodium falciparum (isolate 3D7) OX=36329 GN=PF3D7_0930300 PE=4 SV=1	0	FALSE	198.475	30	40	136	40	1720	195.6	6.51	394.68	40		membrane	protein binding	Pf07462, Pf12946, Pf12947	813575	PF3D7_0930300	MSP1	9	Malaria			1	0	0.21	0.601	0.518	0.186	0.065	3.33	3.446	1.155	0.38	0.819	0.3	0.094	0.347	0.131	0.304	4.46231e+07	3.10305e+06	1.78453e+07	1.86625e+07	4.06177e+06	538573
High	Master Protein	Q9TY94	ATP-dependent RNA helicase UAP56 OS=Plasmodium falciparum (isolate 3D7) OX=36329 GN=PF3D7_0209800 PE=4 SV=1	0	FALSE	181.153	67	27	109	27	457	52.2	6	368.26	27	metabolic process;regulation of biological process;response to stimulus;transport	cytoplasm;nucleus;spliceosomal complex	catalytic activity;nucleotide binding;RNA binding	Pf00270, Pf00271	812689	PF3D7_0209800	UAP56	2	Spliceosome; RNA transport; mRNA surveillance pathway			3	0	0.197	0.196	0.46	0.058	0.039	1.004	2.095	0.333	0.198	2.227	0.311	0.178	0.134	0.075	0.561	1.23187e+08	1.47239e+07	2.09601e+07	4.34371e+07	4.69988e+06	2.6219e+06
High	Master Protein	Q8IIU8	40S ribosomal protein S4 OS=Plasmodium falciparum (isolate 3D7) OX=36329 GN=PF3D7_1105400 PE=1 SV=2	0	FALSE	174.599	66	24	252	24	261	29.8	10.08	790.8	24	metabolic process	ribosome	RNA binding;structural molecule activity	Pf00900, Pf08071	810617	PF3D7_1105400	PF11_0065	11	Ribosome	Formation of a pool of free 40S subunits; Nonsense Mediated Decay (NMD) independent of the Exon Junction Complex (EJC); Formation of the ternary complex, and subsequently, the 43S complex; GTP hydrolysis and joining of the 60S ribosomal subunit; SRP-dependent cotranslational protein targeting to membrane; Ribosomal scanning and start codon recognition; Nonsense Mediated Decay (NMD) enhanced by th…		15	0	0.802	0.437	4.653	5.263	3.586	0.575	5.761	5.608	4.304	9.795	9.379	7.179	0.959	0.72	0.76	1.48405e+08	6.89992e+07	3.8398e+07	5.01521e+08	3.83921e+08	2.59962e+08
High	Master Protein	Q8IDR9	40S ribosomal protein S6 OS=Plasmodium falciparum (isolate 3D7) OX=36329 GN=PF3D7_1342000 PE=1 SV=1	0	FALSE	166.787	44	21	211	21	306	35.4	10.43	668.14	21	metabolic process	ribosome	structural molecule activity	Pf01092	814195	PF3D7_1342000	PF13_0228	13	Ribosome	Formation of a pool of free 40S subunits; Nonsense Mediated Decay (NMD) independent of the Exon Junction Complex (EJC); Formation of the ternary complex, and subsequently, the 43S complex; GTP hydrolysis and joining of the 60S ribosomal subunit; SRP-dependent cotranslational protein targeting to membrane; Ribosomal scanning and start codon recognition; Nonsense Mediated Decay (NMD) enhanced by th…		15	0	1.029	0.445	2.566	0.945	1.863	0.401	2.309	1.02	1.833	4.602	1.952	3.279	0.473	0.783	1.608	1.12874e+08	6.61492e+07	3.06414e+07	1.75878e+08	7.37241e+07	1.10623e+08
High	Master Protein	Q8IAK9	PRESAN domain-containing protein OS=Plasmodium falciparum (isolate 3D7) OX=36329 GN=PF3D7_0801000 PE=4 SV=1	0	FALSE	166.718	45	32	133	32	1219	147	6.05	399.96	32		membrane		Pf09687	2655336	PF3D7_0801000	PF08_0137	8				0	0	0.477	0.394	4.143	2.981	2.272	0.787	8.038	6.541	5.305	7.757	8.324	6.697	0.792	0.619	0.796	2.19463e+07	5.11715e+06	5.53354e+06	5.23382e+07	3.28688e+07	2.38147e+07
High	Master Protein	Q8IIV2	Histone H4 OS=Plasmodium falciparum (isolate 3D7) OX=36329 GN=PF3D7_1105000 PE=3 SV=1	0	FALSE	161.853	62	18	306	18	103	11.4	11.22	983.93	18	cell organization and biogenesis;metabolic process	chromosome;nucleus	DNA binding;protein binding	Pf00125, Pf15630	810613	PF3D7_1105000	PF11_0061	11		SUMOylation of chromatin organization proteins; RMTs methylate histone arginines; PKMTs methylate histone lysines		9	0	0.286	0.208	0.299	0.051	0.035	0.716	1.171	0.178	0.091	1.683	0.264	0.165	0.145	0.085	0.647	3.09939e+09	5.91375e+08	4.53628e+08	9.22906e+08	1.11262e+08	6.74748e+07
High	Master Protein	Q8IK15	EMP1-trafficking protein OS=Plasmodium falciparum (isolate 3D7) OX=36329 GN=PF3D7_1002100 PE=4 SV=1	0	FALSE	160.399	51	19	138	19	631	69.8	6.07	433.4	19		membrane			810183	PF3D7_1002100	PF10_0025	10				0	0	2.073	3.487	5.349	6.078	6.983	1.418	2.435	2.932	2.998	1.563	1.997	1.925	1.346	1.273	1.085	3.27252e+07	4.22691e+07	7.95118e+07	1.08874e+08	1.21534e+08	1.40874e+08
High	Master Protein	Q8IKK7	Glyceraldehyde-3-phosphate dehydrogenase OS=Plasmodium falciparum (isolate 3D7) OX=36329 GN=PF3D7_1462800 PE=3 SV=1	0	FALSE	154.866	80	21	103	21	337	36.6	7.69	327.43	21	metabolic process	cytosol;membrane	catalytic activity;nucleotide binding	Pf00044, Pf02800	812180	PF3D7_1462800	GAPDH	14	Glycolysis / Gluconeogenesis; Biosynthesis of antibiotics; Metabolic pathways; Biosynthesis of amino acids; Carbon metabolism; Biosynthesis of secondary metabolites	Gluconeogenesis; Glycolysis		11	0	0.264	0.315	1.914	0.31	0.201	1.061	6.548	0.984	0.63	5.258	1	0.665	0.18	0.105	0.678	5.30512e+07	9.6557e+06	1.06021e+07	7.10567e+07	9.56974e+06	5.51865e+06
High	Master Protein	Q8IJC6	60S ribosomal protein L3 OS=Plasmodium falciparum (isolate 3D7) OX=36329 GN=PF3D7_1027800 PE=1 SV=1	0	FALSE	152.156	51	23	184	23	386	44.2	10.2	567.86	23	cell organization and biogenesis;metabolic process	ribosome	RNA binding;structural molecule activity	Pf00297	810429	PF3D7_1027800	PF10_0272	10	Ribosome	Formation of a pool of free 40S subunits; GTP hydrolysis and joining of the 60S ribosomal subunit; SRP-dependent cotranslational protein targeting to membrane; Nonsense Mediated Decay (NMD) independent of the Exon Junction Complex (EJC); Nonsense Mediated Decay (NMD) enhanced by the Exon Junction Complex (EJC); L13a-mediated translational silencing of Ceruloplasmin expression		13	0	1.305	0.35	0.795	0.398	0.848	0.577	0.562	0.283	0.635	0.988	0.783	1.056	0.439	0.959	2.231	1.44899e+08	1.20925e+08	7.99503e+07	9.55153e+07	3.8067e+07	7.62341e+07
High	Master Protein	Q8I5H4	Polyadenylate-binding protein OS=Plasmodium falciparum (isolate 3D7) OX=36329 GN=PF3D7_1224300 PE=3 SV=1	0	FALSE	151.635	41	26	64	26	875	97.2	8.88	199.75	26	metabolic process	cytoplasm	RNA binding	Pf00076, Pf00658, Pf13893, Pf14259	811286	PF3D7_1224300	PFL1170w	12	RNA degradation; RNA transport; mRNA surveillance pathway	Nonsense Mediated Decay (NMD) independent of the Exon Junction Complex (EJC); Nonsense Mediated Decay (NMD) enhanced by the Exon Junction Complex (EJC); L13a-mediated translational silencing of Ceruloplasmin expression		11	0	0.142	0.12	0.931	0.159	0.111	0.726	6.295	1.037	0.597	7.359	1.585	0.996	0.176	0.088	0.517	4.1349e+07	2.10184e+06	1.4719e+06	2.98225e+07	2.31856e+06	636631
High	Master Protein	sp	K1M1_SHEEP	0	TRUE	150.461	68	28	68	7	412	46.6	4.81	197.46	28												0	20	0.985	24.253	1.316	0.768	1.034	57.232	0.988	1.458	1.496	0.017	0.04	0.022	2.1	1.657	0.969	357658	1.44273e+06	1.19455e+08	950909	1.95368e+06	1.66756e+06
High	Master Protein	Q8II61	60S acidic ribosomal protein P0 OS=Plasmodium falciparum (isolate 3D7) OX=36329 GN=PF3D7_1130200 PE=3 SV=1	0	FALSE	147.617	76	19	82	19	316	34.9	6.71	272.4	19	metabolic process	ribosome	structural molecule activity	Pf00428, Pf00466	810860	PF3D7_1130200	PF11_0313	11	Ribosome	Formation of a pool of free 40S subunits; GTP hydrolysis and joining of the 60S ribosomal subunit; SRP-dependent cotranslational protein targeting to membrane; Nonsense Mediated Decay (NMD) independent of the Exon Junction Complex (EJC); Nonsense Mediated Decay (NMD) enhanced by the Exon Junction Complex (EJC); L13a-mediated translational silencing of Ceruloplasmin expression		13	0	0.17	0.21	0.908	0.135	0.104	1.249	5.132	0.882	0.573	4.437	0.69	0.488	0.171	0.115	0.726	7.92615e+07	7.45058e+06	9.39231e+06	5.76708e+07	5.95931e+06	4.17204e+06
High	Master Protein	Q8IM10	40S ribosomal protein S8 OS=Plasmodium falciparum (isolate 3D7) OX=36329 GN=PF3D7_1408600 PE=1 SV=1	0	FALSE	145.825	60	13	200	13	218	25	9.98	667.52	13	metabolic process	ribosome	structural molecule activity	Pf01201	811585	PF3D7_1408600	PF14_0083	14	Ribosome	Formation of a pool of free 40S subunits; Nonsense Mediated Decay (NMD) independent of the Exon Junction Complex (EJC); Formation of the ternary complex, and subsequently, the 43S complex; GTP hydrolysis and joining of the 60S ribosomal subunit; SRP-dependent cotranslational protein targeting to membrane; Ribosomal scanning and start codon recognition; Nonsense Mediated Decay (NMD) enhanced by th…		15	0	1.299	0.474	2.977	4.184	3.384	0.334	2.54	2.791	2.621	6.061	8.543	7.683	1.373	1.118	0.88	1.00418e+08	7.4892e+07	3.03633e+07	2.27684e+08	2.34055e+08	1.7753e+08
High	Master Protein	C6KTA4	Pyruvate kinase OS=Plasmodium falciparum (isolate 3D7) OX=36329 GN=PF3D7_0626800 PE=1 SV=1	0	FALSE	142.456	68	22	63	22	511	55.6	7.55	223.8	22	cell organization and biogenesis;metabolic process	cytoplasm	catalytic activity;metal ion binding	Pf00224, Pf02887	3885761	PF3D7_0626800	PFF1300w	6	Purine metabolism; Biosynthesis of secondary metabolites; Carbon metabolism; Pyruvate metabolism; Biosynthesis of amino acids; Biosynthesis of antibiotics; Glycolysis / Gluconeogenesis; Metabolic pathways	Neutrophil degranulation; Glycolysis		15	0	0.128	0.339	0.936	0.146	0.075	2.672	7.708	1.007	0.687	3.084	0.396	0.296	0.141	0.093	0.605	54191086	2.952e+06	9.87908e+06	3.95045e+07	2.98658e+06	1.75545e+06
High	Master Protein	C0H4Y6	Protein disulfide-isomerase OS=Plasmodium falciparum (isolate 3D7) OX=36329 GN=PF3D7_0827900 PE=3 SV=1	0	FALSE	142.074	63	22	70	22	483	55.5	5.78	239.8	22	cellular homeostasis;metabolic process;regulation of biological process;response to stimulus	endoplasmic reticulum;organelle lumen	antioxidant activity;catalytic activity	Pf00085, Pf00578, Pf13098, Pf13728, Pf13848, Pf13899, Pf13905	2655362	PF3D7_0827900	PfPDI-8	8				0	0	0.122	0.222	0.821	0.08	0.044	1.883	5.565	0.595	0.348	3.094	0.359	0.249	0.117	0.072	0.543	4.62118e+07	2.93494e+06	6.30263e+06	2.57579e+07	4.04586e+06	897595
High	Master Protein	Q8IC42	Uncharacterized protein OS=Plasmodium falciparum (isolate 3D7) OX=36329 GN=PF3D7_0702500 PE=4 SV=1	0	FALSE	140.858	79	14	134	14	253	27.7	8.56	400.33	14		membrane	protein binding		2654975	PF3D7_0702500	PF07_0008	7				0	0	1.2	3.35	29.546	29.814	25.803	1.951	22.938	23.297	22.463	7.657	9.192	9.044	1.016	0.979	0.964	4.81479e+07	7.67017e+06	1.11356e+07	8.04037e+07	6.5824e+07	5.64799e+07
High	Master Protein	Q8I3L4	Acyl-CoA synthetase OS=Plasmodium falciparum (isolate 3D7) OX=36329 GN=PF3D7_0525100 PE=4 SV=1	0	FALSE	139.538	47	26	74	26	673	76.8	8.21	231.85	26	metabolic process		catalytic activity	Pf00501	813065	PF3D7_0525100	PfACS10	5	Fatty acid degradation; Peroxisome; Fatty acid biosynthesis; Fatty acid metabolism; Metabolic pathways	alpha-linolenic acid (ALA) metabolism; Linoleic acid (LA) metabolism; Synthesis of very long-chain fatty acyl-CoAs		13	0	0.175	0.263	0.43	0.083	0.064	1.453	2.633	0.506	0.397	1.685	0.282	0.269	0.19	0.151	0.581	54513974	5.04182e+06	8.23352e+06	1.74786e+07	1.89981e+06	693994
High	Master Protein	sp	CAH1_HUMAN	0	TRUE	133.317	75	14	149	14	260	28.7	7.12	456.06	14												0	0	0.642	0.477	0.379	2.028	0.94	0.842	0.588	3.506	1.578	0.601	3.881	1.623	6.193	2.664	0.446	8.13977e+07	2.76917e+07	2.53016e+07	2.09027e+07	9.97435e+07	3.87665e+07
High	Master Protein	Q8I2Z8	Probable ATP-dependent 6-phosphofructokinase OS=Plasmodium falciparum (isolate 3D7) OX=36329 GN=PF3D7_0915400 PE=3 SV=1	0	FALSE	133.045	32	32	63	32	1418	159.4	6.76	184.61	32	metabolic process	cytoplasm	catalytic activity;metal ion binding;nucleotide binding	Pf00365	813431	PF3D7_0915400	PFI0755c	9	Glycolysis / Gluconeogenesis; Biosynthesis of amino acids; Galactose metabolism; Metabolic pathways; Fructose and mannose metabolism; RNA degradation; Carbon metabolism; Biosynthesis of secondary metabolites; Biosynthesis of antibiotics; Pentose phosphate pathway			10	0	0.193	0.266	0.605	0.109	0.084	1.437	3.042	0.521	0.519	2.453	0.402	0.322	0.168	0.146	0.99	3.70369e+07	3.48648e+06	6.00183e+06	1.78761e+07	1.11499e+06	1.22096e+06
High	Master Protein	C0H4V6	14-3-3 protein OS=Plasmodium falciparum (isolate 3D7) OX=36329 GN=PF3D7_0818200 PE=3 SV=1	0	FALSE	130.216	77	19	79	19	262	30.2	4.92	249.74	19		cytoplasm;nucleus;vacuole	protein binding	Pf00244	2655418	PF3D7_0818200	MAL8P1.69	8		TP53 Regulates Transcription of Genes Involved in G2 Cell Cycle Arrest; Interleukin-20 family signaling; Signaling by Interleukins; Negative regulation of MAPK pathway; Membrane Trafficking; GP1b-IX-V activation signalling; RAF activation; Translocation of GLUT4 to the plasma membrane		22	0	0.188	0.31	0.92	0.151	0.107	1.289	4.414	0.866	0.507	3.476	0.608	0.392	0.192	0.11	0.619	9.72043e+07	1.13193e+07	1.70936e+07	7.18679e+07	9.83351e+06	5.3013e+06
High	Master Protein	Q8IDQ9	Phosphoethanolamine N-methyltransferase OS=Plasmodium falciparum (isolate 3D7) OX=36329 GN=PF3D7_1343000 PE=4 SV=1	0	FALSE	129.473	75	18	121	18	266	31	5.6	395.91	18	metabolic process	Golgi	catalytic activity	Pf00398, Pf01739, Pf02353, Pf05891, Pf08241, Pf08242, Pf12847, Pf13489, Pf13649, Pf13659, Pf13847	813771	PF3D7_1343000	PfPMT	13	Glycerophospholipid metabolism			1	0	0.127	0.414	0.611	0.069	0.031	3.215	4.355	0.559	0.22	1.578	0.184	0.069	0.125	0.047	0.399	2.2999e+08	1.81291e+07	6.53135e+07	1.03573e+08	1.00072e+07	3.2015e+06
High	Master Protein	Q8I4R5	Rhoptry neck protein 3 OS=Plasmodium falciparum (isolate 3D7) OX=36329 GN=PF3D7_1252100 PE=4 SV=1	0	FALSE	123.901	19	33	53	33	2215	263	9.2	142.38	33		membrane	protein binding		811551	PF3D7_1252100	PFL2505c	12				0	0	0.241	0.343	0.172	0.123	0.072	1.342	0.772	0.685	0.498	0.584	0.396	0.371	0.706	0.473	0.578	3.28257e+07	4.02407e+06	6.72363e+06	3.91531e+06	2.14437e+06	525389
High	Master Protein	C6KT34	Cell division cycle protein 48 homologue, putative OS=Plasmodium falciparum (isolate 3D7) OX=36329 GN=PF3D7_0619400 PE=4 SV=1	0	FALSE	121.574	43	27	53	25	828	92.3	5.08	165.87	27	cell division;metabolic process;regulation of biological process;response to stimulus	endoplasmic reticulum	catalytic activity;nucleotide binding;RNA binding	Pf00004, Pf00910, Pf01057, Pf01078, Pf02359, Pf02933, Pf05496, Pf06068, Pf07724, Pf07728, Pf13173, Pf13191, Pf13401	3885942	PF3D7_0619400	PFF0940c	6	Protein processing in endoplasmic reticulum	Translesion Synthesis by POLH; Neutrophil degranulation; Josephin domain DUBs		12	2	0.154	0.221	0.698	0.105	0.068	1.227	4.218	0.611	0.491	3.567	0.485	0.452	0.164	0.121	0.609	3.4614e+07	2.19857e+06	5.26069e+06	1.71122e+07	1.66309e+06	220231
High	Master Protein	Q8IBA0	Receptor for activated c kinase OS=Plasmodium falciparum (isolate 3D7) OX=36329 GN=PF3D7_0826700 PE=4 SV=1	0	FALSE	120.193	63	16	81	16	323	35.7	6.71	272.28	16	metabolic process	cytosol	catalytic activity;protein binding	Pf00400	2655468	PF3D7_0826700	PfRACK	8				0	0	0.112	0.131	0.899	0.077	0.054	1.183	6.992	0.663	0.431	5.891	0.669	0.392	0.101	0.063	0.661	7.93784e+07	4.85851e+06	5.86211e+06	5.15619e+07	2.95489e+06	1.9238e+06
High	Master Protein	C6KT18	Histone H2A OS=Plasmodium falciparum (isolate 3D7) OX=36329 GN=PF3D7_0617800 PE=3 SV=1	0	FALSE	119.496	58	9	151	8	132	14.1	10.29	498.76	9	cell organization and biogenesis;regulation of biological process	chromosome;nucleus	DNA binding;protein binding	Pf00125, Pf00808	3885797	PF3D7_0617800	PFF0860c	6				0	1	0.469	0.151	0.317	0.105	0.084	0.128	1.127	0.252	0.165	1.444	1.802	0.963	0.215	0.146	0.54	2.46448e+09	4.25069e+08	2.77759e+08	6.98195e+08	1.13051e+08	6.57917e+07
High	Master Protein	Q8IJS7	PRE-binding protein OS=Plasmodium falciparum (isolate 3D7) OX=36329 GN=PF3D7_1011800 PE=4 SV=1	0	FALSE	117.426	25	24	56	24	1139	131.5	9.16	168.99	24	regulation of biological process	membrane;nucleus	DNA binding;RNA binding	Pf00013, Pf07650, Pf13014, Pf13083, Pf14611	810273	PF3D7_1011800	PF10_0115	10				0	0	0.19	0.156	0.762	0.094	0.044	0.798	3.531	0.535	0.284	4.3	0.727	0.37	0.155	0.072	0.441	5.38786e+07	5.07645e+06	5.23781e+06	2.59217e+07	2.06275e+06	578479
High	Master Protein	A0A143ZWL7	Tubulin beta chain OS=Plasmodium falciparum (isolate 3D7) OX=36329 GN=PF3D7_1008700 PE=3 SV=1	0	FALSE	116.781	65	20	84	20	445	49.7	4.83	287.49	20	cell organization and biogenesis;response to stimulus	cytoplasm;cytoskeleton	catalytic activity;nucleotide binding;structural molecule activity	Pf00091, Pf03953, Pf10644	810242	PF3D7_1008700	PF10_0084	10	Phagosome	Neutrophil degranulation		4	0	0.21	0.229	0.645	0.097	0.063	1.088	2.94	0.468	0.301	2.867	0.402	0.267	0.147	0.096	0.602	5.77559e+07	6.15753e+06	9.03191e+06	2.73961e+07	2.44548e+06	1.30055e+06
High	Master Protein	K7NTP5	Heat shock protein 70 OS=Plasmodium falciparum (isolate 3D7) OX=36329 GN=PF3D7_0831700 PE=1 SV=1	0	FALSE	114.968	39	22	110	16	679	75	5.77	316.27	22	cell organization and biogenesis		nucleotide binding	Pf00012, Pf06723		PF3D7_0831700		8		Regulation of HSF1-mediated heat shock response; Neutrophil degranulation; HSP90 chaperone cycle for steroid hormone receptors (SHR)		8	0	0.152	0.24	1.313	0.222	0.219	1.484	10.703	1.467	1.839	4.827	1.048	0.925	0.163	0.182	1.063	1.41402e+07	4.02599e+06	1.69619e+06	1.20173e+07	2.74749e+06	1.9577e+06
High	Master Protein	Q8I431	60S ribosomal protein L4 OS=Plasmodium falciparum (isolate 3D7) OX=36329 GN=PF3D7_0507100 PE=1 SV=1	0	FALSE	112.227	45	21	139	21	411	46.2	10.49	421.46	21	metabolic process	ribosome	RNA binding;structural molecule activity	Pf00573, Pf14374	812881	PF3D7_0507100	PFE0350c	5	Ribosome	Formation of a pool of free 40S subunits; GTP hydrolysis and joining of the 60S ribosomal subunit; SRP-dependent cotranslational protein targeting to membrane; Nonsense Mediated Decay (NMD) independent of the Exon Junction Complex (EJC); Nonsense Mediated Decay (NMD) enhanced by the Exon Junction Complex (EJC); L13a-mediated translational silencing of Ceruloplasmin expression		13	0	2.46	1.197	1.291	0.906	1.21	0.285	0.418	0.318	0.467	0.737	0.654	0.964	0.511	1.057	1.931	6.64361e+07	9.57493e+07	4.84269e+07	7.50567e+07	3.48857e+07	5.99694e+07
High	Master Protein	Q8I3M5	Karyopherin beta OS=Plasmodium falciparum (isolate 3D7) OX=36329 GN=PF3D7_0524000 PE=4 SV=1	0	FALSE	112.185	33	23	44	23	1123	127.3	4.92	143.35	23	transport	cytoplasm;membrane	protein binding;transporter activity	Pf13513, Pf13646	813054	PF3D7_0524000	PFE1195w	5				0	0	0.166	0.195	0.54	0.155	0.107	1.238	3.304	0.824	0.491	2.692	0.63	0.434	0.241	0.142	0.651	2.10964e+07	1.86316e+06	3.36127e+06	1.10509e+07	1.7649e+06	751223
High	Master Protein	Q8IET7	40S ribosomal protein S7 OS=Plasmodium falciparum (isolate 3D7) OX=36329 GN=PF3D7_1302800 PE=1 SV=1	0	FALSE	112.096	58	14	117	14	194	22.5	9.8	392.2	14	metabolic process	ribosome	structural molecule activity	Pf01251	813993	PF3D7_1302800	PF13_0014	13	Ribosome	Formation of a pool of free 40S subunits; Nonsense Mediated Decay (NMD) independent of the Exon Junction Complex (EJC); Formation of the ternary complex, and subsequently, the 43S complex; GTP hydrolysis and joining of the 60S ribosomal subunit; SRP-dependent cotranslational protein targeting to membrane; Ribosomal scanning and start codon recognition; Nonsense Mediated Decay (NMD) enhanced by th…		15	0	0.279	0.505	1.043	0.634	0.383	1.751	3.371	1.967	1.129	1.759	1.239	0.749	0.563	0.325	0.594	79160510	1.63408e+07	2.6161e+07	6.73074e+07	2.85753e+07	1.48804e+07
High	Master Protein	Q8I3T4	FACT complex subunit OS=Plasmodium falciparum (isolate 3D7) OX=36329 GN=PF3D7_0517400 PE=3 SV=1	0	FALSE	111.903	28	27	54	27	1141	132.6	5.01	156.32	27	cell organization and biogenesis;metabolic process;regulation of biological process	nucleus	protein binding	Pf00557, Pf08512, Pf08644, Pf14826	812989	PF3D7_0517400	PFE0870w	5		Regulation of TP53 Activity through Phosphorylation; RNA Polymerase II Pre-transcription Events		7	0	0.248	0.236	0.433	0.082	0.057	0.959	1.548	0.316	0.176	1.348	0.59	0.168	0.106	0.168	0.965	5.0927e+07	5.9164e+06	6.81271e+06	1.32406e+07	3.08122e+06	2.29975e+06
High	Master Protein	Q8IFP2	40S ribosomal protein S19 OS=Plasmodium falciparum (isolate 3D7) OX=36329 GN=PF3D7_0422400 PE=1 SV=1	0	FALSE	111.701	66	16	163	16	170	19.7	10.17	506.7	16	cell organization and biogenesis;metabolic process	ribosome	structural molecule activity	Pf01090	812460	PF3D7_0422400	PFD1055w	4	Ribosome	Formation of a pool of free 40S subunits; Nonsense Mediated Decay (NMD) independent of the Exon Junction Complex (EJC); Formation of the ternary complex, and subsequently, the 43S complex; GTP hydrolysis and joining of the 60S ribosomal subunit; SRP-dependent cotranslational protein targeting to membrane; Ribosomal scanning and start codon recognition; Nonsense Mediated Decay (NMD) enhanced by th…		15	0	0.668	1.236	1.558	1.3	1.355	2.022	2.185	1.869	2.066	1.067	0.853	0.903	0.903	0.998	1.143	1.69491e+08	5.741e+07	9.67116e+07	1.59711e+08	1.09175e+08	1.08122e+08
High	Master Protein	Q8I3T9	60S ribosomal protein L2 OS=Plasmodium falciparum (isolate 3D7) OX=36329 GN=PF3D7_0516900 PE=1 SV=1	0	FALSE	110.125	50	12	134	12	260	28	10.48	402.04	12	metabolic process	ribosome	RNA binding;structural molecule activity	Pf00181, Pf03947	812984	PF3D7_0516900	PFE0845c	5	Ribosome	Formation of a pool of free 40S subunits; GTP hydrolysis and joining of the 60S ribosomal subunit; SRP-dependent cotranslational protein targeting to membrane; Nonsense Mediated Decay (NMD) independent of the Exon Junction Complex (EJC); Nonsense Mediated Decay (NMD) enhanced by the Exon Junction Complex (EJC); L13a-mediated translational silencing of Ceruloplasmin expression		13	0	1.668	0.583	1.1	1.053	1.801	0.46	0.909	0.635	0.963	1.853	1.52	2.4	0.757	1.285	1.522	1.30265e+08	1.34221e+08	5.363e+07	1.19511e+08	8.80545e+07	1.19648e+08
High	Master Protein	O97247	CCT-beta OS=Plasmodium falciparum (isolate 3D7) OX=36329 GN=PF3D7_0306800 PE=3 SV=4	0	FALSE	109.605	58	22	65	22	533	59.2	5.71	199.85	22	metabolic process	cytoplasm	nucleotide binding;protein binding	Pf00118		PF3D7_0306800		3		Neutrophil degranulation; Cooperation of PDCL (PhLP1) and TRiC/CCT in G-protein beta folding		7	0	0.162	0.273	0.855	0.135	0.103	1.591	5.109	0.677	0.538	3.436	0.44	0.403	0.154	0.122	0.836	2.61887e+07	2.48059e+06	4.1661e+06	1.83385e+07	1.55318e+06	822465
High	Master Protein	Q8ILL3	60S ribosomal protein L5, putative OS=Plasmodium falciparum (isolate 3D7) OX=36329 GN=PF3D7_1424100 PE=1 SV=1	0	FALSE	106.478	57	18	106	18	294	34	9.77	307.32	18	cell organization and biogenesis;metabolic process	ribosome	RNA binding;structural molecule activity	Pf00861, Pf14204	811812	PF3D7_1424100	PF14_0230	14	Ribosome	Formation of a pool of free 40S subunits; GTP hydrolysis and joining of the 60S ribosomal subunit; SRP-dependent cotranslational protein targeting to membrane; Nonsense Mediated Decay (NMD) independent of the Exon Junction Complex (EJC); Nonsense Mediated Decay (NMD) enhanced by the Exon Junction Complex (EJC); L13a-mediated translational silencing of Ceruloplasmin expression		13	0	0.456	0.151	1.324	0.743	0.671	0.351	2.761	1.702	1.331	7.396	5.119	3.755	0.598	0.458	0.754	8.43546e+07	2.45385e+07	1.00608e+07	9.32568e+07	4.36714e+07	3.12807e+07
High	Master Protein	Q7KQK6	GTP-binding nuclear protein OS=Plasmodium falciparum (isolate 3D7) OX=36329 GN=PF3D7_1117700 PE=3 SV=1	0	FALSE	104.678	67	14	127	14	214	24.9	7.94	400.77	14	regulation of biological process;response to stimulus;transport	cytoplasm;nucleus	catalytic activity;nucleotide binding	Pf00025, Pf00071, Pf01926, Pf04670, Pf08477	810730	PF3D7_1117700	Ran	11	RNA transport; Ribosome biogenesis in eukaryotes			2	0	0.207	0.243	0.574	0.101	0.056	1.197	2.74	0.494	0.271	2.549	0.433	0.231	0.176	0.094	0.53	2.01967e+08	2.85015e+07	3.6237e+07	1.01337e+08	2.02252e+07	1.01135e+07
High	Master Protein	Q8III6	Heat shock protein 90, putative OS=Plasmodium falciparum (isolate 3D7) OX=36329 GN=PF3D7_1118200 PE=3 SV=1	0	FALSE	104.276	33	23	46	23	930	108.4	6.67	136.49	23	metabolic process;response to stimulus	mitochondrion	catalytic activity;nucleotide binding;protein binding	Pf00183, Pf02518, Pf13589	810735	PF3D7_1118200	PF11_0188	11				0	0	0.175	0.23	0.592	0.116	0.198	1.338	3.694	0.328	0.28	2.795	0.293	0.36	0.12	0.082	0.853	4.05229e+07	3.80839e+06	5.50465e+06	1.46084e+07	2.74982e+06	2.58364e+06
High	Master Protein	sp	K1M2_SHEEP	0	TRUE	103.587	48	20	39	3	403	45.9	4.93	119.27	20												0	1	7.686	76.745	0.736	4.657	6.121	9.986	0.096	0.606	0.796	0.01	0.061	0.08	6.327	8.317	1.314	85058.3	374579	6.99845e+06	47791.9	228407	277004
High	Master Protein	Q8IBM9	Obg-like ATPase 1 OS=Plasmodium falciparum (isolate 3D7) OX=36329 GN=PF3D7_0722400 PE=3 SV=1	0	FALSE	102.262	68	17	52	17	393	45.1	7.33	169.43	17	regulation of biological process;response to stimulus	cytoplasm	catalytic activity;nucleotide binding	Pf01926, Pf02421, Pf06071	2655188	PF3D7_0722400	MAL7P1.122	7		Platelet degranulation		4	0	0.149	0.155	0.489	0.062	0.05	0.963	3.083	0.497	0.398	2.91	0.337	0.424	0.115	0.132	0.784	3.87056e+07	5.17192e+06	5.49903e+06	2.03372e+07	5.28149e+06	4.45617e+06
High	Master Protein	O00806	60S acidic ribosomal protein P2 OS=Plasmodium falciparum (isolate 3D7) OX=36329 GN=MAL3P3.19 PE=3 SV=1	0	FALSE	101.736	71	7	50	7	112	11.9	4.55	211.48	7	metabolic process	cell surface;ribosome	structural molecule activity	Pf00428	814411	PF3D7_0309600	PFC0400w	3	Ribosome	Formation of a pool of free 40S subunits; GTP hydrolysis and joining of the 60S ribosomal subunit; SRP-dependent cotranslational protein targeting to membrane; Nonsense Mediated Decay (NMD) independent of the Exon Junction Complex (EJC); Nonsense Mediated Decay (NMD) enhanced by the Exon Junction Complex (EJC); L13a-mediated translational silencing of Ceruloplasmin expression		13	0	0.139	0.204	0.875	0.131	0.089	1.593	8.06	1.042	0.705	5.355	0.695	0.587	0.123	0.116	0.688	4.5496e+07	3.32011e+06	4.64356e+06	2.97636e+07	3.04694e+06	1.97677e+06
High	Master Protein	Q6ZLZ9	Tubulin alpha chain OS=Plasmodium falciparum (isolate 3D7) OX=36329 GN=PF3D7_0903700 PE=3 SV=1	0	FALSE	101.271	53	17	54	5	453	50.3	5.06	176.68	17	cell organization and biogenesis	cytoplasm;cytoskeleton;nucleus	catalytic activity;nucleotide binding;structural molecule activity	Pf00091, Pf03953	813316	PF3D7_0903700	PFI0180w	9	Phagosome	Kinesins; Cilium Assembly; Platelet degranulation ; COPI-dependent Golgi-to-ER retrograde traffic; Carboxyterminal post-translational modifications of tubulin		17	12	0.237	0.245	0.596	0.11	0.079	0.986	2.546	0.459	0.302	2.541	0.435	0.292	0.228	0.136	0.576	4.04809e+07	8.65309e+06	9.74234e+06	1.87387e+07	5.30323e+06	4.30829e+06
High	Master Protein	Q9TY99	Knob-associated histidine-rich protein OS=Plasmodium falciparum (isolate 3D7) OX=36329 GN=PF3D7_0202000 PE=4 SV=1	0	FALSE	99.24	28	13	58	13	654	71.3	9.09	204.5	13		cytoplasm	protein binding		812616	PF3D7_0202000	PFB0100c	2				0	0	0.526	1.22	1.763	1.253	1.172	2.358	3.949	2.386	2.154	1.447	1.046	0.839	0.846	0.572	0.823	2.49888e+07	6.73698e+06	2.10534e+07	3.36784e+07	1.67568e+07	1.23688e+07
High	Master Protein	Q8I395	High molecular weight rhoptry protein 3 OS=Plasmodium falciparum (isolate 3D7) OX=36329 GN=PF3D7_0905400 PE=4 SV=1	0	FALSE	98.987	37	22	75	22	897	104.8	6.67	226.78	22			protein binding		813333	PF3D7_0905400	PFI0265c	9				0	0	0.397	0.35	0.54	0.572	0.48	1.068	1.552	1.689	1.104	1.502	1.615	1.046	1.173	0.843	0.733	3.53951e+07	6.94107e+06	7.43539e+06	1.54057e+07	1.33851e+07	7.63547e+06
High	Master Protein	sp	K2M2_SHEEP	0	TRUE	98.695	42	22	38	11	491	53.6	5.57	113.28	22												0	11	1.02	24.455	2.179	1.287	1.283	54.503	1.203	1.919	1.332	0.019	0.036	0.034	0.976	1.111	0.883	2.90014e+07	4.09637e+07	1.33703e+08	2.94569e+07	1.26821e+07	9.94024e+06
High	Master Protein	Q8I492	Mature parasite-infected erythrocyte surface antigen OS=Plasmodium falciparum (isolate 3D7) OX=36329 GN=PF3D7_0500800 PE=4 SV=1	0	FALSE	93.039	19	17	39	17	1434	168.2	4.78	120.87	17			protein binding	Pf00226, Pf06513	812891	PF3D7_0500800	MESA	5				0	0	0.184	0.137	0.442	0.298	0.143	1.007	2.41	0.999	0.231	2.521	0.925	0.306	0.524	0.39	0.379	3.05579e+07	1.24959e+06	2.39083e+06	8.87873e+06	1.91983e+06	221720
High	Master Protein	A0A5K1K967	Elongation factor 1-gamma, putative OS=Plasmodium falciparum (isolate 3D7) OX=36329 GN=PF3D7_1338300 PE=4 SV=1	0	FALSE	91.281	50	18	72	18	411	47.7	7.39	205.66	18												0	0	0.166	0.223	0.625	0.091	0.035	1.145	3.243	0.492	0.232	2.449	0.37	0.147	0.149	0.052	0.409	7.48878e+07	7.60467e+06	1.13764e+07	3.94225e+07	3.3117e+06	1.21677e+06
High	Master Protein	C0H5C2	40S ribosomal protein S19 OS=Plasmodium falciparum (isolate 3D7) OX=36329 GN=PF3D7_1317800 PE=1 SV=1	0	FALSE	90.181	64	8	160	8	145	16.8	10.26	510.48	8	cell organization and biogenesis;metabolic process	ribosome	RNA binding;structural molecule activity	Pf00203	813983	PF3D7_1317800	MAL13P1.92	13	Ribosome	Formation of a pool of free 40S subunits; Nonsense Mediated Decay (NMD) independent of the Exon Junction Complex (EJC); Formation of the ternary complex, and subsequently, the 43S complex; GTP hydrolysis and joining of the 60S ribosomal subunit; SRP-dependent cotranslational protein targeting to membrane; Ribosomal scanning and start codon recognition; Nonsense Mediated Decay (NMD) enhanced by th…		15	0	2.262	0.909	2.315	2.754	3.134	0.567	1.02	1.455	1.721	2.025	2.566	3.115	1.267	1.397	1.135	1.2526e+08	1.29365e+08	7.50334e+07	1.93857e+08	1.86973e+08	1.93782e+08
High	Master Protein	C0H5I7	T-complex protein 1 subunit delta OS=Plasmodium falciparum (isolate 3D7) OX=36329 GN=PF3D7_1357800 PE=3 SV=1	0	FALSE	89.198	61	22	52	22	529	57.9	6.86	158.42	22	metabolic process	cytoplasm	nucleotide binding;protein binding	Pf00118	813845	PF3D7_1357800	MAL13P1.283	13		Cooperation of PDCL (PhLP1) and TRiC/CCT in G-protein beta folding		4	0	0.173	0.232	0.823	0.112	0.1	1.287	4.853	0.56	0.48	3.678	0.414	0.384	0.147	0.095	0.599	3.15476e+07	2.31368e+06	3.85168e+06	2.0725e+07	1.44741e+06	710592
High	Master Protein	Q8II43	CCT-alpha OS=Plasmodium falciparum (isolate 3D7) OX=36329 GN=PF3D7_1132200 PE=3 SV=1	0	FALSE	88.27	47	18	44	18	544	60.2	7.08	140.9	18	metabolic process	cytoplasm	nucleotide binding;protein binding	Pf00118	810878	PF3D7_1132200	PF11_0331	11		Cooperation of PDCL (PhLP1) and TRiC/CCT in G-protein beta folding		4	0	0.258	0.214	0.899	0.16	0.135	1.126	3.621	0.634	0.708	3.634	0.62	0.462	0.158	0.105	0.583	2.24215e+07	5.01015e+06	6.43968e+06	1.69637e+07	3.54363e+06	3.93084e+06
High	Master Protein	Q8I3H9	Nucleolar preribosomal GTPase, putative OS=Plasmodium falciparum (isolate 3D7) OX=36329 GN=PF3D7_0528800 PE=4 SV=1	0	FALSE	87.301	42	20	51	20	537	63.9	9.48	135.27	20		cytosol	catalytic activity;nucleotide binding	Pf01926	813101	PF3D7_0528800	PFE1435c	5				0	0	0.575	0.25	4.774	8.645	5.144	0.52	9.816	17.979	9.247	18.186	34.745	18.086	2.089	1.065	0.533	2.22725e+06	310706	186368	8.69201e+06	1.34621e+07	7.05494e+06
High	Master Protein	Q8I5C4	T-complex protein 1 subunit gamma OS=Plasmodium falciparum (isolate 3D7) OX=36329 GN=PF3D7_1229500 PE=3 SV=1	0	FALSE	87.227	41	18	38	18	542	60.6	7.08	118.48	18	metabolic process	cytoplasm	nucleotide binding;protein binding	Pf00118	811337	PF3D7_1229500	PFL1425w	12		Cooperation of PDCL (PhLP1) and TRiC/CCT in G-protein beta folding		4	0	0.247	0.22	0.794	0.157	0.096	1.097	4.137	0.536	0.581	2.853	0.607	0.399	0.239	0.164	0.72	2.01098e+07	1.92179e+06	2.75672e+06	1.15906e+07	1.45115e+06	1.61189e+06
High	Master Protein	Q8IAX6	60S ribosomal protein L13 OS=Plasmodium falciparum (isolate 3D7) OX=36329 GN=PF3D7_0814000 PE=1 SV=1	0	FALSE	86.233	50	15	105	15	215	25.4	10.78	315.28	15	metabolic process	ribosome	RNA binding;structural molecule activity	Pf01294	2655274	PF3D7_0814000	PF08_0075	8	Ribosome	Formation of a pool of free 40S subunits; GTP hydrolysis and joining of the 60S ribosomal subunit; SRP-dependent cotranslational protein targeting to membrane; Nonsense Mediated Decay (NMD) independent of the Exon Junction Complex (EJC); Nonsense Mediated Decay (NMD) enhanced by the Exon Junction Complex (EJC); L13a-mediated translational silencing of Ceruloplasmin expression		13	0	1.05	0.846	1.167	0.759	0.897	0.73	1.024	0.617	0.87	1.283	0.784	1.188	0.638	0.714	1.281	4.30575e+07	2.5913e+07	2.08968e+07	3.52172e+07	1.59176e+07	1.76996e+07
High	Master Protein	Q8IE82	60S ribosomal protein L23 OS=Plasmodium falciparum (isolate 3D7) OX=36329 GN=PF3D7_1323400 PE=1 SV=1	0	FALSE	84.477	36	10	79	10	190	22.1	10.26	272.54	10	cell organization and biogenesis;metabolic process	ribosome	RNA binding;structural molecule activity	Pf00276	814103	PF3D7_1323400	PF13_0132	13	Ribosome	Formation of a pool of free 40S subunits; GTP hydrolysis and joining of the 60S ribosomal subunit; SRP-dependent cotranslational protein targeting to membrane; Nonsense Mediated Decay (NMD) independent of the Exon Junction Complex (EJC); Nonsense Mediated Decay (NMD) enhanced by the Exon Junction Complex (EJC); L13a-mediated translational silencing of Ceruloplasmin expression		13	0	1.816	0.637	1.641	1.356	2.785	0.328	1.267	0.745	1.575	3.487	2.362	4.404	0.663	1.309	1.922	7.46338e+07	7.52878e+07	2.77978e+07	1.18443e+08	7.09012e+07	1.17377e+08
High	Master Protein	O97282	T-complex protein 1 subunit epsilon OS=Plasmodium falciparum (isolate 3D7) OX=36329 GN=PF3D7_0320300 PE=3 SV=1	0	FALSE	84.245	37	15	32	15	535	59.1	5.99	101.25	15	metabolic process	cytoplasm	nucleotide binding;protein binding	Pf00118	814517	PF3D7_0320300	PFC0900w	3		Cooperation of PDCL (PhLP1) and TRiC/CCT in G-protein beta folding		4	0	0.195	0.308	0.97	0.162	0.154	1.419	4.389	0.726	0.588	3.068	0.463	0.378	0.171	0.155	0.965	9.99381e+06	870587	1.46235e+06	6.95579e+06	492047	364398
High	Master Protein	Q8IDB0	40S ribosomal protein S15 OS=Plasmodium falciparum (isolate 3D7) OX=36329 GN=PF3D7_1358800 PE=1 SV=1	0	FALSE	84.055	49	13	133	13	151	17.2	10.37	421.72	13	metabolic process	ribosome	RNA binding;structural molecule activity	Pf00312, Pf08069	814278	PF3D7_1358800	PF13_0316	13	Ribosome	Formation of a pool of free 40S subunits; Nonsense Mediated Decay (NMD) independent of the Exon Junction Complex (EJC); Formation of the ternary complex, and subsequently, the 43S complex; GTP hydrolysis and joining of the 60S ribosomal subunit; SRP-dependent cotranslational protein targeting to membrane; Ribosomal scanning and start codon recognition; Nonsense Mediated Decay (NMD) enhanced by th…		15	0	1.391	0.368	11.03	20.944	13.762	0.218	8.982	15.005	10.086	33.233	67.229	44.031	1.555	1.1	0.743	5.55197e+07	5.03341e+07	3.24054e+07	2.73252e+08	3.22683e+08	2.07069e+08
High	Master Protein	A0A5K1K925	40S ribosomal protein S11 OS=Plasmodium falciparum (isolate 3D7) OX=36329 GN=PF3D7_0516200 PE=3 SV=1	0	FALSE	83.351	72	11	95	11	151	16.1	10.49	322.84	11												0	0	0.273	0.219	1.595	0.435	0.306	0.965	6.635	1.814	0.908	6.489	1.924	1.029	0.306	0.144	0.535	4.92777e+07	7.67709e+06	8.11841e+06	6.2512e+07	1.34783e+07	6.44208e+06
High	Master Protein	sp	CAH2_HUMAN	0	TRUE	80.727	70	13	65	13	259	29.1	7.4	210.47	13												0	0	0.844	0.464	0.347	4.487	2.627	0.679	0.372	5.541	3.372	0.572	8.387	4.83	14.154	8.985	0.612	2.4053e+07	1.30112e+07	9.96904e+06	6.19753e+06	6.95455e+07	4.19277e+07
High	Master Protein	Q8ILN8	40S ribosomal protein S25 OS=Plasmodium falciparum (isolate 3D7) OX=36329 GN=PF3D7_1421200 PE=1 SV=2	0	FALSE	78.741	56	10	95	10	105	11.7	10.11	306.26	10	metabolic process	ribosome	structural molecule activity	Pf03297	811787	PF3D7_1421200	PF14_0205	14	Ribosome			1	0	0.906	0.159	3.335	3.49	3.382	0.179	3.949	3.846	3.99	17.749	21.63	22.12	1.018	1.014	1.014	8.34094e+07	4.11422e+07	8.16134e+06	1.95075e+08	1.48171e+08	1.3139e+08
High	Master Protein	Q8IB51	60S ribosomal protein L22, putative OS=Plasmodium falciparum (isolate 3D7) OX=36329 GN=PF3D7_0821700 PE=1 SV=1	0	FALSE	78.74	41	10	81	10	139	16.4	10.15	261.11	10	metabolic process	ribosome	RNA binding;structural molecule activity	Pf01776	2655490	PF3D7_0821700	PF08_0039	8	Ribosome	Formation of a pool of free 40S subunits; GTP hydrolysis and joining of the 60S ribosomal subunit; SRP-dependent cotranslational protein targeting to membrane; Nonsense Mediated Decay (NMD) independent of the Exon Junction Complex (EJC); Nonsense Mediated Decay (NMD) enhanced by the Exon Junction Complex (EJC); L13a-mediated translational silencing of Ceruloplasmin expression		13	0	1.333	1.623	0.717	0.71	0.801	1.32	0.584	0.519	0.578	0.417	0.397	0.426	0.896	0.963	1.06	2.66413e+07	2.26172e+07	3.21598e+07	1.99373e+07	1.17704e+07	1.19479e+07
High	Master Protein	Q8ILZ1	Rhoptry-associated protein 1 OS=Plasmodium falciparum (isolate 3D7) OX=36329 GN=PF3D7_1410400 PE=4 SV=1	0	FALSE	78.692	29	17	27	17	782	90	7.11	80.78	17			protein binding	Pf07218	811683	PF3D7_1410400	PF14_0102	14				0	0	0.241	0.457	0.192	0.096	0.048	2.079	0.774	0.405	0.165	0.436	0.211	0.094	0.523	0.236	0.408	2.19689e+07	1.81643e+06	4.32772e+06	2.48102e+06	779860	115748
High	Master Protein	Q8IJ74	Haloacid dehalogenase-like hydrolase OS=Plasmodium falciparum (isolate 3D7) OX=36329 GN=PF3D7_1033400 PE=1 SV=1	0	FALSE	77.557	41	10	33	10	288	32.8	5.94	107.98	10	metabolic process;regulation of biological process	cytoplasm	catalytic activity;metal ion binding	Pf00702, Pf05116, Pf08282	810482	PF3D7_1033400	PF10_0325	10				0	0	0.114	0.137	0.762	0.049	0.042	0.986	5.626	0.319	0.27	5.463	0.4	0.285	0.067	0.06	0.665	2.26579e+07	1.70411e+06	1.72363e+06	1.2107e+07	514829	290131
High	Master Protein	Q8IIQ7	RNA-binding protein, putative OS=Plasmodium falciparum (isolate 3D7) OX=36329 GN=PF3D7_1110400 PE=4 SV=1	0	FALSE	77.301	17	20	55	20	1483	173.8	9.17	145.73	20			RNA binding	Pf00076, Pf14259	810660	PF3D7_1110400	PF11_0111	11				0	0	1.138	0.615	2.859	3.06	3.341	0.609	5.09	3.565	6.08	7.836	5.724	5.618	0.774	0.939	1.069	3.68528e+06	2.07729e+06	1.02715e+06	1.55227e+07	1.07994e+07	1.04719e+07
High	Master Protein	C6KSV0	Histone H3 OS=Plasmodium falciparum (isolate 3D7) OX=36329 GN=PF3D7_0610400 PE=3 SV=1	0	FALSE	76.986	65	12	88	8	136	15.4	11.14	279.69	12	cell organization and biogenesis	chromosome;nucleus	DNA binding;protein binding	Pf00125	3885920	PF3D7_0610400	PFF0510w	6		RMTs methylate histone arginines; PKMTs methylate histone lysines; HDMs demethylate histones		5	4	0.739	0.263	0.455	0.111	0.032	0.63	0.608	0.194	0.074	1.233	0.34	0.151	0.32	0.155	0.55	1.53265e+09	3.79812e+08	2.65088e+08	3.57039e+08	6.07664e+07	3.18464e+07
High	Master Protein	Q8IBF1	EMP1-trafficking protein OS=Plasmodium falciparum (isolate 3D7) OX=36329 GN=PF3D7_0731100 PE=4 SV=1	0	FALSE	76.13	27	15	52	15	890	103	6.95	145.7	15	cell organization and biogenesis	membrane		Pf09687	2654994	PF3D7_0731100	MAL7P1.172	7				0	0	1.05	1.495	12.994	7.996	11.712	1.52	9.112	6.707	8.614	6.401	4.793	5.421	0.678	0.98	1.382	803605	889746	1.09603e+06	1.46141e+07	8.42004e+06	1.08897e+07
High	Master Protein	C0H4U4	NPL domain-containing protein OS=Plasmodium falciparum (isolate 3D7) OX=36329 GN=PF3D7_0813300 PE=4 SV=1	0	FALSE	75.648	36	13	34	13	315	36.2	4.26	117.63	13		vacuole			2655446	PF3D7_0813300	MAL8P1.95	8				0	0	0.173	0.116	0.985	0.078	0.078	0.779	5.46	0.571	0.441	7.008	0.554	0.477	0.088	0.081	0.861	2.93577e+07	2.40964e+06	2.38383e+06	2.19087e+07	1.1624e+06	626334
High	Master Protein	Q8I5S6	Eukaryotic translation initiation factor 3 subunit A OS=Plasmodium falciparum (isolate 3D7) OX=36329 GN=PF3D7_1212700 PE=3 SV=1	0	FALSE	75.612	14	17	40	17	1377	166	6.81	122.63	17	cell organization and biogenesis;metabolic process;regulation of biological process	cytoplasm	protein binding;RNA binding	Pf01399	811178	PF3D7_1212700	PFL0625c	12	RNA transport	Formation of a pool of free 40S subunits; Formation of the ternary complex, and subsequently, the 43S complex; Ribosomal scanning and start codon recognition; L13a-mediated translational silencing of Ceruloplasmin expression		9	0	0.242	0.172	0.676	0.243	0.055	0.895	2.817	0.658	0.331	3.484	0.58	0.318	0.229	0.068	0.554	2.87395e+07	2.51557e+07	1.90251e+07	1.68778e+07	9.4765e+06	7.84654e+06
High	Master Protein	O97320	Histone H2A OS=Plasmodium falciparum (isolate 3D7) OX=36329 GN=PF3D7_0320900 PE=3 SV=1	0	FALSE	75.456	53	8	257	7	158	16.4	10.62	772.6	8	cell organization and biogenesis;regulation of biological process	chromosome;nucleus	DNA binding;protein binding	Pf00125	814523	PF3D7_0320900	PFC0920w	3				0	0	0.302	0.286	0.326	0.044	0.038	0.669	1.237	0.198	0.116	2	0.336	0.173	0.168	0.084	0.576	4.60047e+08	8.53798e+07	6.50094e+07	2.00386e+08	1.7724e+07	1.09396e+07
High	Master Protein	Q8IHU0	60S ribosomal protein L28 OS=Plasmodium falciparum (isolate 3D7) OX=36329 GN=PF3D7_1142500 PE=1 SV=1	0	FALSE	75.137	63	10	102	10	127	14.4	10.15	355.13	10	metabolic process	ribosome	structural molecule activity	Pf01778	810982	PF3D7_1142500	PF11_0437	11	Ribosome			1	0	1.21	0.303	9.412	12.008	8.535	0.279	5.955	9.17	7.052	22.073	27.775	21.65	1.475	1.164	0.816	1.62882e+07	2.82958e+07	1.13967e+07	1.57665e+08	2.08181e+08	1.60213e+08
High	Master Protein	Q8I502	40S ribosomal protein S17, putative OS=Plasmodium falciparum (isolate 3D7) OX=36329 GN=PF3D7_1242700 PE=1 SV=1	0	FALSE	75.039	58	13	103	13	137	16.1	10.42	315.27	13	cell organization and biogenesis;metabolic process	mitochondrion;ribosome	structural molecule activity	Pf00833	811463	PF3D7_1242700	PFL2055w	12	Ribosome	Formation of a pool of free 40S subunits; Nonsense Mediated Decay (NMD) independent of the Exon Junction Complex (EJC); Formation of the ternary complex, and subsequently, the 43S complex; GTP hydrolysis and joining of the 60S ribosomal subunit; SRP-dependent cotranslational protein targeting to membrane; Ribosomal scanning and start codon recognition; Nonsense Mediated Decay (NMD) enhanced by th…		15	0	0.807	0.702	1.853	1.371	1.243	0.838	1.607	1.155	1.449	1.647	1.455	1.444	0.664	0.632	0.936	6.91493e+07	3.16205e+07	2.83167e+07	1.09417e+08	5.37793e+07	4.243e+07
High	Master Protein	A0A144A3N9	Actin II OS=Plasmodium falciparum (isolate 3D7) OX=36329 GN=PF3D7_1412500 PE=3 SV=1	0	FALSE	74.733	42	11	46	8	376	42.6	5.34	148.45	11	cell organization and biogenesis;cellular component movement	cytoplasm;cytoskeleton	catalytic activity;motor activity;nucleotide binding;structural molecule activity	Pf00022	811705	PF3D7_1412500	PF14_0124	14				0	0	0.08	0.186	0.535	0.119	0.102	1.85	4.734		1.283	2.344	0.445	0.441	0.201	0.271		5.56247e+07	169389	1.32635e+06	3.63575e+06	107911	51632.9
High	Master Protein	Q8ILL2	60S ribosomal protein L7a OS=Plasmodium falciparum (isolate 3D7) OX=36329 GN=PF3D7_1424400 PE=1 SV=2	0	FALSE	74.732	50	18	58	18	283	32.7	10.15	169.64	18	metabolic process	ribosome	RNA binding;structural molecule activity	Pf01248	811813	PF3D7_1424400	PF14_0231	14	Ribosome	Formation of a pool of free 40S subunits; GTP hydrolysis and joining of the 60S ribosomal subunit; SRP-dependent cotranslational protein targeting to membrane; Nonsense Mediated Decay (NMD) independent of the Exon Junction Complex (EJC); Nonsense Mediated Decay (NMD) enhanced by the Exon Junction Complex (EJC); L13a-mediated translational silencing of Ceruloplasmin expression		13	0	0.447	0.585	0.867	0.332	0.39	1.257	2.29	0.505	0.514	1.157	0.316	0.319	0.29	0.314	0.969	3.47759e+07	8.59247e+06	1.0539e+07	2.88881e+07	6.73345e+06	6.62167e+06
High	Master Protein	sp	K2M3_SHEEP	0	TRUE	73.659	42	19	34	7	502	55.2	6.46	98.1	19												0	3	2.246	34.966	0.01	2.442		43.811	0.01	2.748	1.264	0.01	0.063	0.01	100	100	0.182	64537.7	139062	1.76498e+07		687039	65739.3
High	Master Protein	Q8IL56	FACT complex subunit SSRP1 OS=Plasmodium falciparum (isolate 3D7) OX=36329 GN=PF3D7_1441400 PE=3 SV=1	0	FALSE	73.277	48	20	28	20	506	58.8	4.72	77.42	20	metabolic process;regulation of biological process;response to stimulus	chromosome;nucleus	DNA binding	Pf03531, Pf08512	811975	PF3D7_1441400	PF14_0393	14		Regulation of TP53 Activity through Phosphorylation; RNA Polymerase II Pre-transcription Events		7	0	0.187	0.169	0.311	0.139	0.079	1.049	1.381	0.56	0.424	1.472	0.198	0.23	0.338	0.322	0.624	2.58031e+07	2.47039e+06	2.28419e+06	7.87842e+06	3.7077e+06	2.20695e+06
High	Master Protein	C6KST5	T-complex protein 1 subunit zeta OS=Plasmodium falciparum (isolate 3D7) OX=36329 GN=PF3D7_0608700 PE=3 SV=1	0	FALSE	71.931	41	15	33	15	543	61.5	6.92	96.04	15	metabolic process	cytoplasm	nucleotide binding;protein binding	Pf00118	3885910	PF3D7_0608700	PFF0430w	6		Cooperation of PDCL (PhLP1) and TRiC/CCT in G-protein beta folding		4	0	0.216	0.234	0.803	0.156	0.096	1.196	3.36	0.661	0.362	3.271	0.789	0.464	0.195	0.17	0.444	1.30238e+07	1.38194e+06	1.65634e+06	8.96462e+06	867000	452989
High	Master Protein	Q8IFP3	Tubulin alpha chain OS=Plasmodium falciparum (isolate 3D7) OX=36329 GN=PF3D7_0422300 PE=3 SV=1	0	FALSE	71.047	39	13	37	1	450	49.7	5.01	118.25	13	cell organization and biogenesis;cellular component movement	cytoplasm;cytoskeleton	catalytic activity;nucleotide binding;structural molecule activity	Pf00091, Pf03953	812459	PF3D7_0422300	PFD1050w	4	Phagosome	Kinesins; Cilium Assembly; Platelet degranulation ; COPI-dependent Golgi-to-ER retrograde traffic; Carboxyterminal post-translational modifications of tubulin		17	0	0.01	1.059	0.333	0.01	0.01	100	100			0.314	0.01	0.01	0.01	0.01		1.0823e+06		702669	274815
High	Master Protein	A0A143ZYL5	Uncharacterized protein OS=Plasmodium falciparum (isolate 3D7) OX=36329 GN=PF3D7_1036900 PE=4 SV=1	0	FALSE	70.986	11	13	30	13	1681	192.6	9.26	91.45	13						PF3D7_1036900		10				0	0	0.189	0.132	1.989	1.185	0.71	0.757	10.515	3.748	1.71	17.862	6.618	3.217	0.436	0.21	0.36	5.46434e+06	164484	114204	9.98543e+06	2.46217e+06	1.06956e+06
High	Master Protein	Q8IIA2	40S ribosomal protein S18, putative OS=Plasmodium falciparum (isolate 3D7) OX=36329 GN=PF3D7_1126200 PE=1 SV=1	0	FALSE	70.085	56	9	104	9	156	17.9	10.46	319.77	9	metabolic process	cytosol;ribosome	RNA binding;structural molecule activity	Pf00416, Pf03486	810819	PF3D7_1126200	PF11_0272	11	Ribosome	Formation of a pool of free 40S subunits; Nonsense Mediated Decay (NMD) independent of the Exon Junction Complex (EJC); Formation of the ternary complex, and subsequently, the 43S complex; GTP hydrolysis and joining of the 60S ribosomal subunit; SRP-dependent cotranslational protein targeting to membrane; Ribosomal scanning and start codon recognition; Nonsense Mediated Decay (NMD) enhanced by th…		15	0	0.478	0.115	2.164	1.277	1.079	0.254	4.525	2.527	2.014	15.888	12.052	9.965	0.7	0.612	0.762	7.317e+07	2.52134e+07	7.37752e+06	1.24236e+08	6.70493e+07	4.85353e+07
High	Master Protein	Q8IE85	60S ribosomal protein L6, putative OS=Plasmodium falciparum (isolate 3D7) OX=36329 GN=PF3D7_1323100 PE=1 SV=1	0	FALSE	69.777	56	8	79	8	190	21.6	9.86	260.01	8	metabolic process	ribosome	RNA binding;structural molecule activity	Pf00347	814100	PF3D7_1323100	PF13_0129	13	Ribosome	Formation of a pool of free 40S subunits; GTP hydrolysis and joining of the 60S ribosomal subunit; SRP-dependent cotranslational protein targeting to membrane; Nonsense Mediated Decay (NMD) independent of the Exon Junction Complex (EJC); Nonsense Mediated Decay (NMD) enhanced by the Exon Junction Complex (EJC); L13a-mediated translational silencing of Ceruloplasmin expression		13	0	0.6	0.528	0.779	0.587	0.666	0.989	1.561	1.04	1.14	1.733	1.085	1.153	0.653	0.74	1.038	7.34953e+07	2.32541e+07	3.17731e+07	4.87212e+07	2.52539e+07	2.46454e+07
High	Master Protein	Q8IDS6	60S ribosomal protein L18a OS=Plasmodium falciparum (isolate 3D7) OX=36329 GN=PF3D7_1341200 PE=1 SV=1	0	FALSE	69.762	49	11	70	11	184	21.7	10.62	209.08	11	metabolic process	ribosome	RNA binding;structural molecule activity	Pf01775	814191	PF3D7_1341200	PF13_0224	13	Ribosome	Formation of a pool of free 40S subunits; GTP hydrolysis and joining of the 60S ribosomal subunit; SRP-dependent cotranslational protein targeting to membrane; Nonsense Mediated Decay (NMD) independent of the Exon Junction Complex (EJC); Nonsense Mediated Decay (NMD) enhanced by the Exon Junction Complex (EJC); L13a-mediated translational silencing of Ceruloplasmin expression		13	0	0.924	0.977	0.75	0.237	0.208	0.913	0.784	0.246	0.218	0.784	0.262	0.246	0.343	0.305	0.869	5.68647e+07	3.62851e+07	3.38597e+07	3.31558e+07	9.13887e+06	7.36159e+06
High	Master Protein	Q8IKH8	40S ribosomal protein S3 OS=Plasmodium falciparum (isolate 3D7) OX=36329 GN=PF3D7_1465900 PE=1 SV=1	0	FALSE	69.704	43	9	71	9	221	24.7	10.18	241.74	9	metabolic process;response to stimulus	nucleus;ribosome	catalytic activity;DNA binding;RNA binding;structural molecule activity	Pf00189, Pf07650	812209	PF3D7_1465900	PF14_0627	14	Ribosome	Formation of a pool of free 40S subunits; Nonsense Mediated Decay (NMD) independent of the Exon Junction Complex (EJC); Formation of the ternary complex, and subsequently, the 43S complex; GTP hydrolysis and joining of the 60S ribosomal subunit; SRP-dependent cotranslational protein targeting to membrane; Ribosomal scanning and start codon recognition; Nonsense Mediated Decay (NMD) enhanced by th…		15	0	0.242	0.2	0.945	0.412	0.254	0.946	3.663	1.514	0.909	3.258	1.521	1.146	0.413	0.23	0.614	1.34207e+08	2.53904e+07	4.52777e+07	1.10409e+08	3.61544e+07	2.28797e+07
High	Master Protein	Q8IJV7	Nucleolar protein 5, putative OS=Plasmodium falciparum (isolate 3D7) OX=36329 GN=PF3D7_1008800 PE=3 SV=1	0	FALSE	69.564	46	15	54	15	469	53.4	9.6	166.06	15	metabolic process		RNA binding	Pf01798, Pf08060, Pf08156	810243	PF3D7_1008800	PF10_0085	10	Ribosome biogenesis in eukaryotes	SUMOylation of RNA binding proteins		6	0	0.584	0.725	1.039	0.614	0.618	1.117	1.99	1.134	1.06	1.56	0.773	0.879	0.557	0.522	0.951	1.41604e+07	4.88528e+06	6.96415e+06	1.15218e+07	4.45656e+06	4.47624e+06
High	Master Protein	Q8I487	Skeleton-binding protein 1 OS=Plasmodium falciparum (isolate 3D7) OX=36329 GN=PF3D7_0501300 PE=4 SV=1	0	FALSE	69.502	28	6	93	6	337	36.3	4.45	375.25	6	transport	membrane	protein binding	Pf00606	812874	PF3D7_0501300	PfSBP1	5				0	0	1.52	1.966	5.139	6.354	7.166	1.427	3.402	4.322	4.608	2.726	2.731	3.152	1.221	1.299	1.078	1.78492e+07	1.47479e+07	1.97963e+07	6.68418e+07	6.37735e+07	6.37765e+07
High	Master Protein	Q8IL88	HSP40, subfamily A OS=Plasmodium falciparum (isolate 3D7) OX=36329 GN=PF3D7_1437900 PE=4 SV=1	0	FALSE	68.951	50	15	42	15	424	48.4	7.18	114.73	15	metabolic process		metal ion binding;protein binding	Pf00226, Pf00684, Pf01556	811941	PF3D7_1437900	PF14_0359	14	Protein processing in endoplasmic reticulum	HSP90 chaperone cycle for steroid hormone receptors (SHR)		4	0	0.17	0.15	0.708	0.131	0.054	1.186	4.535	0.638	0.372	4.774	0.64	0.364	0.143	0.068	0.513	1.93424e+07	1.37486e+06	1.65205e+06	9.89597e+06	640453	150130
High	Master Protein	Q8IL02	40S ribosomal protein S5 OS=Plasmodium falciparum (isolate 3D7) OX=36329 GN=PF3D7_1447000 PE=1 SV=1	0	FALSE	68.547	54	12	65	12	272	29.9	9.99	207.68	12	metabolic process	ribosome	RNA binding;structural molecule activity	Pf00333, Pf03719	812030	PF3D7_1447000	PF14_0448	14	Ribosome	Formation of a pool of free 40S subunits; Nonsense Mediated Decay (NMD) independent of the Exon Junction Complex (EJC); Formation of the ternary complex, and subsequently, the 43S complex; RMTs methylate histone arginines; GTP hydrolysis and joining of the 60S ribosomal subunit; SRP-dependent cotranslational protein targeting to membrane; Protein methylation; Ribosomal scanning and start codon re…		20	0	0.343	0.361	0.961	0.553	0.326	0.869	2.248	1.332	0.973	2.341	1.398	0.848	0.569	0.333	0.725	49192623	1.57383e+07	1.6244e+07	5.16502e+07	2.20262e+07	1.36215e+07
High	Master Protein	Q8ILV2	60S ribosomal protein L10, putative OS=Plasmodium falciparum (isolate 3D7) OX=36329 GN=PF3D7_1414300 PE=1 SV=1	0	FALSE	67.292	32	7	56	7	219	25.2	9.95	203.04	7	cell organization and biogenesis;metabolic process	ribosome	RNA binding;structural molecule activity	Pf00252	811722	PF3D7_1414300	PF14_0141	14	Ribosome	Formation of a pool of free 40S subunits; GTP hydrolysis and joining of the 60S ribosomal subunit; SRP-dependent cotranslational protein targeting to membrane; Nonsense Mediated Decay (NMD) independent of the Exon Junction Complex (EJC); Nonsense Mediated Decay (NMD) enhanced by the Exon Junction Complex (EJC); L13a-mediated translational silencing of Ceruloplasmin expression		13	0	0.791	0.544	1.01	0.918	0.805	0.707	1.341	1.291	1.126	1.978	1.827	1.593	1.141	0.864	0.836	2.1955e+07	1.0976e+07	7.83307e+06	1.68384e+07	1.43828e+07	9.9085e+06
High	Master Protein	Q8IDK7	Glutamyl-tRNA synthetase OS=Plasmodium falciparum (isolate 3D7) OX=36329 GN=PF3D7_1349200 PE=3 SV=1	0	FALSE	66.782	23	17	41	17	863	101.4	8.75	118.71	17	metabolic process	cytoplasm	catalytic activity;nucleotide binding	Pf00749, Pf03950, Pf14497	814222	PF3D7_1349200	PF13_0257	13	Aminoacyl-tRNA biosynthesis; Metabolic pathways; Porphyrin and chlorophyll metabolism; Biosynthesis of secondary metabolites			4	0	0.197	0.196	0.598	0.079	0.087	0.967	2.549	0.42	0.282	3.112	0.491	0.276	0.157	0.102	0.564	1.81754e+07	2.47168e+06	2.49223e+06	9.09157e+06	1.05225e+06	730656
High	Master Protein	Q8I3B0	60S ribosomal protein L32 OS=Plasmodium falciparum (isolate 3D7) OX=36329 GN=PF3D7_0903900 PE=1 SV=1	0	FALSE	66.592	40	8	74	8	131	15.5	11.06	222.8	8	metabolic process	ribosome	structural molecule activity	Pf01655	813318	PF3D7_0903900	PFI0190w	9	Ribosome	Formation of a pool of free 40S subunits; GTP hydrolysis and joining of the 60S ribosomal subunit; SRP-dependent cotranslational protein targeting to membrane; Nonsense Mediated Decay (NMD) independent of the Exon Junction Complex (EJC); Nonsense Mediated Decay (NMD) enhanced by the Exon Junction Complex (EJC); L13a-mediated translational silencing of Ceruloplasmin expression		13	0	1.134	0.717	2.377	1.946	1.874	0.505	1.208	1.403	1.707	2.52	2.907	3.205	0.946	1.514	1.216	1.61612e+07	1.75797e+07	5.76507e+07	2.66544e+07	2.79846e+07	2.83195e+07
High	Master Protein	Q8IBN5	40S ribosomal protein S5, putative OS=Plasmodium falciparum (isolate 3D7) OX=36329 GN=PF3D7_0721600 PE=1 SV=1	0	FALSE	66.437	48	8	62	8	195	21.8	9.61	195.11	8	cell organization and biogenesis;metabolic process	ribosome	RNA binding;structural molecule activity	Pf00177	2655132	PF3D7_0721600	PF07_0088	7	Ribosome	Formation of a pool of free 40S subunits; Nonsense Mediated Decay (NMD) independent of the Exon Junction Complex (EJC); Formation of the ternary complex, and subsequently, the 43S complex; GTP hydrolysis and joining of the 60S ribosomal subunit; SRP-dependent cotranslational protein targeting to membrane; Ribosomal scanning and start codon recognition; Nonsense Mediated Decay (NMD) enhanced by th…		15	0	0.369	0.439	1.34	0.601	0.449	1.128	3.586	1.78	1.531	3.652	1.555	1.385	0.491	0.394	0.846	2.892e+07	5.75203e+06	7.70499e+06	2.49837e+07	9.70664e+06	6.99258e+06
High	Master Protein	A0A2I0BNT1	Erythrocyte membrane-associated antigen OS=Plasmodium falciparum (isolate NF54) OX=5843 GN=CK202_5269 PE=3 SV=1	0	FALSE	66.428	13	22	28	22	2300	264.9	8.6	79.31	22												0	0	0.214	0.261	0.616	0.149	0.098	1.114	2.94	0.555	0.334	2.497	0.986	0.3	0.226	0.112	0.642	1.02794e+07	898156	1.20183e+06	5.23546e+06	398889	62821.6
High	Master Protein	Q8I4U5	26S protease regulatory subunit 8, putative OS=Plasmodium falciparum (isolate 3D7) OX=36329 GN=PF3D7_1248900 PE=3 SV=1	0	FALSE	66.256	41	13	36	12	435	49.5	7.05	114.36	13	metabolic process;regulation of biological process;response to stimulus	cytoplasm;proteasome	catalytic activity;nucleotide binding;protein binding;RNA binding	Pf00004, Pf00910, Pf01057, Pf01078, Pf05496, Pf06068, Pf06414, Pf07724, Pf07726, Pf07728, Pf13191, Pf13207, Pf13401	811521	PF3D7_1248900	PFL2345c	12	Proteasome	Ub-specific processing proteases; UCH proteinases; Cross-presentation of soluble exogenous antigens (endosomes); Removal of licensing factors from origins; Regulation of DNA replication; Antigen processing: Ubiquitination & Proteasome degradation; MAPK6/MAPK4 signaling; Orc1 removal from chromatin		24	0	0.317	0.315	0.654	0.286	0.222	1.46	2.258	0.868	0.644	1.617	0.627	0.418	0.445	0.309	0.644	8.51216e+06	1.3117e+06	2.0696e+06	4.60191e+06	1.08296e+06	524875
High	Master Protein	sp	ALBU_HUMAN	0	TRUE	65.972	13	10	463	5	609	69.3	6.28	1197.91	10												0	0	0.823	1.162	0.572	0.551	0.973	0.895	0.807	0.886	0.95	0.901	1.095	1.061	1.215	1.177	1.221	4.06039e+07	1.2115e+07	8.86458e+06	1.33099e+07	1.31015e+07	9.45569e+06
High	Master Protein	O97250	60S ribosomal protein L7, putative OS=Plasmodium falciparum (isolate 3D7) OX=36329 GN=PF3D7_0307200 PE=1 SV=2	0	FALSE	65.898	46	13	79	13	257	30.5	10.35	217.51	13	metabolic process	ribosome	RNA binding;structural molecule activity	Pf00327	814389	PF3D7_0307200	PFC0300c	3	Ribosome	Formation of a pool of free 40S subunits; GTP hydrolysis and joining of the 60S ribosomal subunit; SRP-dependent cotranslational protein targeting to membrane; Nonsense Mediated Decay (NMD) independent of the Exon Junction Complex (EJC); Nonsense Mediated Decay (NMD) enhanced by the Exon Junction Complex (EJC); L13a-mediated translational silencing of Ceruloplasmin expression		13	0	0.502	0.424	0.827	0.266	0.309	0.987	2.304	0.712	0.726	1.668	0.805	0.833	0.23	0.246	0.862	4.08374e+07	1.17862e+07	1.35465e+07	3.92403e+07	7.25618e+06	6.44841e+06
High	Master Protein	Q8IE09	60S ribosomal protein L23, putative OS=Plasmodium falciparum (isolate 3D7) OX=36329 GN=PF3D7_1331800 PE=1 SV=1	0	FALSE	65.096	74	10	86	10	139	15	9.86	273.3	10	metabolic process	ribosome	RNA binding;structural molecule activity	Pf00238	814141	PF3D7_1331800	PF13_0171	13	Ribosome	Formation of a pool of free 40S subunits; GTP hydrolysis and joining of the 60S ribosomal subunit; SRP-dependent cotranslational protein targeting to membrane; Nonsense Mediated Decay (NMD) independent of the Exon Junction Complex (EJC); Nonsense Mediated Decay (NMD) enhanced by the Exon Junction Complex (EJC); L13a-mediated translational silencing of Ceruloplasmin expression		13	0	0.326	0.394	0.861	0.372	0.28	1.048	2.44	1.188	0.895	2.219	1.108	0.876	0.514	0.378	0.752	3.96917e+07	1.04679e+07	1.12478e+07	2.86861e+07	1.31721e+07	8.895e+06
High	Master Protein	sp	CATA_HUMAN	0	TRUE	64.753	38	15	50	15	526	59.6	7.39	148.9	15												0	0	0.781	0.921	0.851	1.227	0.832	1.168	1.006	1.537	1.113	0.911	1.307	0.883	1.498	1.113	0.713	1.01642e+07	4.61857e+06	7.14437e+06	5.47359e+06	7.32835e+06	6.06952e+06
High	Master Protein	O96124	Erythrocyte membrane protein 3 OS=Plasmodium falciparum (isolate 3D7) OX=36329 GN=PF3D7_0201900 PE=4 SV=1	0	FALSE	64.283	41	15	44	15	2441	273.5	8.85	119.8	15	regulation of biological process;transport	cytoplasm;membrane	protein binding	Pf02463, Pf03276, Pf09606	812615	PF3D7_0201900	emp3	2				0	0	0.239	0.564	3.67	2.607	3.769	1.034	8.097	10.528	13.886	16.148	9.418	13.792	0.658	0.891	1.264	1.65814e+06	178961	80572.3	5.21067e+06	3.74859e+06	4.34889e+06
High	Master Protein	Q8IC44	Sporozoite threonine and asparagine-rich protein OS=Plasmodium falciparum (isolate 3D7) OX=36329 GN=PF3D7_0702300 PE=4 SV=1	0	FALSE	64.125	36	11	52	11	594	66	5.31	147.7	11		cell surface			2654973	PF3D7_0702300	PF07_0006	7				0	0	2	2.64	4.45	4.1	5.419	1.321	1.916	1.988	2.482	1.665	1.552	2.265	1.029	1.339	1.308	1.7573e+06	3.57398e+06	4.42425e+06	9.71919e+06	7.86734e+06	9.46715e+06
High	Master Protein	Q8IC01	Heat shock protein 110 OS=Plasmodium falciparum (isolate 3D7) OX=36329 GN=PF3D7_0708800 PE=4 SV=1	0	FALSE	63.818	23	15	31	15	873	99.9	5.69	86.09	15		cytoplasm	nucleotide binding	Pf00012	2655069	PF3D7_0708800	PF07_0033	7		Regulation of HSF1-mediated heat shock response		4	0	0.26	0.28	0.745	0.171	0.262	1.075	2.924	0.554	0.62	3.061	0.542	0.601	0.188	0.331	0.693	8.99448e+07	7.80577e+06	1.04849e+07	2.49301e+07	9.35652e+06	4.20283e+06
High	Master Protein	Q8ILY9	Protein-synthesizing GTPase OS=Plasmodium falciparum (isolate 3D7) OX=36329 GN=PF3D7_1410600 PE=4 SV=1	0	FALSE	63.748	46	14	29	14	465	51.2	7.94	84.6	14	metabolic process		catalytic activity;nucleotide binding;RNA binding	Pf00009, Pf03144, Pf09173	811685	PF3D7_1410600	PF14_0104	14	RNA transport	Formation of the ternary complex, and subsequently, the 43S complex; Ribosomal scanning and start codon recognition; L13a-mediated translational silencing of Ceruloplasmin expression; Recycling of eIF2:GDP		9	0	0.161	0.172	0.619	0.084	0.045	1.034	4.155	0.539	0.293	3.77	0.603	0.219	0.129	0.06	0.538	3.11346e+07	2.18725e+06	2.85679e+06	1.47595e+07	1.43219e+06	402636
High	Master Protein	Q8IIJ8	Heat shock protein 101 OS=Plasmodium falciparum (isolate 3D7) OX=36329 GN=PF3D7_1116800 PE=1 SV=1	0	FALSE	63.725	26	17	28	17	906	102.8	9.14	87.51	17	cell organization and biogenesis;metabolic process;response to stimulus;transport		catalytic activity;nucleotide binding;protein binding	Pf00004, Pf02861, Pf07724, Pf07728, Pf10431, Pf13191, Pf13401	810722	PF3D7_1116800	PF11_0175	11				0	0	0.243	0.282	0.516	0.188	0.167	1.082	1.988	0.746	0.537	1.836	0.881	0.604	0.464	0.354	0.669	1.70646e+07	1.69049e+06	2.75364e+06	3.49099e+06	1.86965e+06	1.71271e+06
High	Master Protein	Q8IHR4	Dynamin-like protein OS=Plasmodium falciparum (isolate 3D7) OX=36329 GN=PF3D7_1145400 PE=3 SV=1	0	FALSE	63.395	26	17	30	17	837	96.3	8.16	84.57	17	cell organization and biogenesis	cytoplasm;membrane;vacuole	catalytic activity;nucleotide binding;protein binding	Pf00350, Pf01031, Pf02212	811008	PF3D7_1145400	dyn1	11				0	0	0.25	0.343	0.452	0.177	0.118	1.243	1.766	0.436	0.223	1.374	0.341	0.193	0.268	0.126	0.557	1.16324e+07	1.52989e+06	2.59753e+06	4.32201e+06	698817	344984
High	Master Protein	Q8IAX5	40S ribosomal protein S16, putative OS=Plasmodium falciparum (isolate 3D7) OX=36329 GN=PF3D7_0813900 PE=1 SV=1	0	FALSE	63.061	64	13	99	13	144	16.3	10.24	264.2	13	metabolic process	ribosome	RNA binding;structural molecule activity	Pf00380	2655275	PF3D7_0813900	PF08_0076	8	Ribosome	Formation of a pool of free 40S subunits; Nonsense Mediated Decay (NMD) independent of the Exon Junction Complex (EJC); Formation of the ternary complex, and subsequently, the 43S complex; GTP hydrolysis and joining of the 60S ribosomal subunit; SRP-dependent cotranslational protein targeting to membrane; Ribosomal scanning and start codon recognition; Nonsense Mediated Decay (NMD) enhanced by th…		15	0	1.391	0.521	3.262	5.89	4.227	0.386	2.508	4.192	3.185	5.976	10.99	8.296	1.679	1.2	0.726	6.64776e+07	6.75001e+07	3.03776e+07	2.08001e+08	3.00597e+08	2.02241e+08
High	Master Protein	Q8I639	Erythrocyte membrane protein 1, PfEMP1 OS=Plasmodium falciparum (isolate 3D7) OX=36329 GN=PF3D7_1200600 PE=1 SV=1	0	FALSE	62.54	8	18	42	18	3056	355	7.27	115.19	18	regulation of biological process;response to stimulus		protein binding;receptor activity	Pf03011, Pf05424, Pf15445, Pf15448	811060	PF3D7_1200600	VAR	12	Malaria			1	0	0.886	1.905	2.139	3.088	3.143	2.305	5.314	8.101	6.573	2.211	2.844	2.598	1.241	1.315	1.018	877440	684474	2.0356e+06	5.89453e+06	6.01362e+06	5.75983e+06
High	Master Protein	Q8IIR9	Casein kinase 2, alpha subunit OS=Plasmodium falciparum (isolate 3D7) OX=36329 GN=PF3D7_1108400 PE=1 SV=1	0	FALSE	62.518	53	12	44	12	335	39.9	8.79	123.84	12	metabolic process	cytoplasm;nucleus	catalytic activity;nucleotide binding	Pf00069, Pf01636, Pf07714	810647	PF3D7_1108400	CK2alpha	11	Ribosome biogenesis in eukaryotes	Regulation of TP53 Activity through Phosphorylation		7	0	0.221	0.215	0.617	0.169	0.194	1.069	2.554	0.743	0.676	3.01	0.719	0.614	0.274	0.275	0.982	1.88248e+07	2.56014e+06	2.30686e+06	9.40032e+06	1.55254e+06	1.17615e+06
High	Master Protein	Q8IKQ7	MA3 domain-containing protein, putative OS=Plasmodium falciparum (isolate 3D7) OX=36329 GN=PF3D7_1457300 PE=3 SV=1	0	FALSE	62.176	28	12	24	12	639	75.9	5	78.84	12				Pf02847	812128	PF3D7_1457300	PF14_0546	14				0	0	0.18	0.228	0.447	0.265	0.01	1.341	2.511	0.92	0.01	2.203	0.512	0.01	0.23	0.01	0.01	8.38829e+06	692573	1.03268e+06	2.87773e+06	216776
High	Master Protein	Q8IL13	ATP-dependent RNA helicase DDX5, putative OS=Plasmodium falciparum (isolate 3D7) OX=36329 GN=PF3D7_1445900 PE=2 SV=2	0	FALSE	61.077	41	16	40	16	527	60	9.32	122.59	16	metabolic process	cytoplasm	catalytic activity;DNA binding;nucleotide binding	Pf00270, Pf00271, Pf04851	812019	PF3D7_1445900	PF14_0437	14	Spliceosome			1	0	0.193	0.228	0.757	0.184	0.098	1.067	4.731	1	0.643	3.529	0.852	0.695	0.223	0.11	0.515	1.29887e+07	1.71643e+06	1.50213e+06	9.1981e+06	2.05764e+06	1.16996e+06
High	Master Protein	A0A5K1K8V8	60S ribosomal protein L6, putative OS=Plasmodium falciparum (isolate 3D7) OX=36329 GN=PF3D7_1338200 PE=3 SV=1	0	FALSE	60.824	55	10	57	10	221	25.5	10.1	180.75	10												0	0	0.594	0.322	1.734	1.368	0.341	0.522	2.15	1.144	0.843	3.17	2.101	1.187	0.44	0.254	0.637	2.51427e+07	8.96555e+06	5.43803e+06	2.70069e+07	9.82329e+06	5.8319e+06
High	Master Protein	Q8IKF6	Kelch domain-containing protein, putative OS=Plasmodium falciparum (isolate 3D7) OX=36329 GN=PF3D7_1468100 PE=4 SV=1	0	FALSE	60.801	7	14	28	14	2558	295.6	5.35	79.32	14			protein binding	Pf13415, Pf13418, Pf13964	812231	PF3D7_1468100	PF14_0649	14				0	0	0.283	0.311	0.461	0.121	0.328	1.022	2.14	0.613	0.69	1.875	0.545	1.14	0.255	0.593	1.586	6.63018e+06	637639	807830	2.43622e+06	654955	884970
High	Master Protein	Q8I5L6	Clathrin heavy chain OS=Plasmodium falciparum (isolate 3D7) OX=36329 GN=PF3D7_1219100 PE=3 SV=1	0	FALSE	60.655	12	16	23	16	1997	232.8	6.39	71.03	16	cell organization and biogenesis;transport	membrane	protein binding;structural molecule activity;transporter activity	Pf00637	811238	PF3D7_1219100	PFL0930w	12	Endocytosis	Plasma lipoprotein clearance; VLDLR internalisation and degradation; Plasma lipoprotein assembly, remodeling, and clearance; LDL clearance		6	0	0.158	0.305	0.452	0.159	0.149	1.803	2.345	0.759		1.108	0.301	0.244	0.33	0.314	0.878	9.53615e+06	609865	1.36537e+06	2.42031e+06	282500	103418
High	Master Protein	sp	KRHB6_HUMAN	0	TRUE	60.316	20	12	28	1	486	53.5	5.66	84.6	12												0	0		100		100		100		100		0.01	1.23	0.01	100		0.01			221188		255842
High	Master Protein	C6S3F7	Casein kinase I OS=Plasmodium falciparum (isolate 3D7) OX=36329 GN=PF3D7_1136500.2 PE=3 SV=1	0	FALSE	60.142	43	13	31	13	324	37.8	9.25	95.88	13	metabolic process		catalytic activity;nucleotide binding	Pf00069, Pf01636, Pf07714	810923	PF3D7_1136500.2	PfCK1	11				0	0	0.261	0.29	0.378	0.156	0.329	1.089	1.487	0.318	0.178	1.342	0.317	0.151	0.226	0.1	0.477	1.55799e+07	2.08529e+06	2.3871e+06	3.80712e+06	509045	179975
High	Master Protein	Q8I3R6	40S ribosomal protein S24 OS=Plasmodium falciparum (isolate 3D7) OX=36329 GN=PF3D7_0519400 PE=1 SV=1	0	FALSE	59.887	44	10	87	10	133	15.4	10.76	252.08	10	metabolic process	ribosome	structural molecule activity	Pf01282	813010	PF3D7_0519400	PFE0975c	5	Ribosome	Formation of a pool of free 40S subunits; Nonsense Mediated Decay (NMD) independent of the Exon Junction Complex (EJC); Formation of the ternary complex, and subsequently, the 43S complex; GTP hydrolysis and joining of the 60S ribosomal subunit; SRP-dependent cotranslational protein targeting to membrane; Ribosomal scanning and start codon recognition; Nonsense Mediated Decay (NMD) enhanced by th…		15	0	1.402	0.667	3.075	3.362	3.052	0.675	2.748	2.59	2.423	4.561	3.934	4.196	0.943	0.92	0.93	2.75155e+07	1.91648e+07	1.31511e+07	6.91388e+07	5.22291e+07	4.52082e+07
High	Master Protein	Q8IKL1	GTP-binding protein, putative OS=Plasmodium falciparum (isolate 3D7) OX=36329 GN=PF3D7_1462300 PE=4 SV=1	0	FALSE	59.036	12	10	27	10	1357	161.1	6.42	92.44	10		membrane	catalytic activity;nucleotide binding	Pf02263	812175	PF3D7_1462300	PF14_0593	14				0	0	0.153	0.245	0.444	0.093	0.084	1.434	2.684	0.667	0.435	1.838	0.496	0.299	0.284	0.161	0.622	7.80067e+06	660416	980169	2.68501e+06	452724	103444
High	Master Protein	Q8IEI6	EMP1-trafficking protein OS=Plasmodium falciparum (isolate 3D7) OX=36329 GN=PF3D7_1302000 PE=4 SV=1	0	FALSE	58.86	25	7	37	7	312	36.5	8.73	144.93	7		membrane	protein binding		814054	PF3D7_1302000	PF13_0076	13				0	0	1.253	2.674	9.909	9.398	8.465	1.99	9.167	7.48	7.128	3.385	3.379	2.818	0.967	1.005	0.953	1.41674e+06	1.2602e+06	2.70097e+06	1.30402e+07	9.17537e+06	9.58309e+06
High	Master Protein	O77312	Exportin-1, putative OS=Plasmodium falciparum (isolate 3D7) OX=36329 GN=PF3D7_0302900 PE=4 SV=2	0	FALSE	58.42	15	14	30	14	1254	147.8	5.97	91.25	14	regulation of biological process;transport	cytoplasm;nucleus	protein binding;transporter activity	Pf03810, Pf08389, Pf08767	814346	PF3D7_0302900	PFC0135c	3	RNA transport; Ribosome biogenesis in eukaryotes	MAPK6/MAPK4 signaling		5	0	0.254	0.315	0.563	0.135	0.468	1.406	2.217	0.59	3.267	1.776	0.43	1.281	0.278	0.859	1.343	8.53499e+06	824365	1.12246e+06	3.5886e+06	391902	383007
High	Master Protein	Q8IEN3	Carbamoyl phosphate synthetase OS=Plasmodium falciparum (isolate 3D7) OX=36329 GN=PF3D7_1308200 PE=4 SV=1	0	FALSE	58.293	9	17	29	17	2375	273.3	6.61	82.06	17	metabolic process	cytoplasm	catalytic activity;metal ion binding;nucleotide binding	Pf00117, Pf00289, Pf00988, Pf01965, Pf02142, Pf02222, Pf02786, Pf02787, Pf13535, Pf15632	814023	PF3D7_1308200	cpsSII	13	Metabolic pathways; Alanine, aspartate and glutamate metabolism; Pyrimidine metabolism	Pyrimidine biosynthesis		7	0	0.223	0.245	0.853	0.249	0.147	1.177	4.23	1.217	0.603	4.313	0.874	0.505	0.228	0.118	0.5	1.12423e+07	920891	1.33017e+06	7.97126e+06	1.15489e+06	799429
High	Master Protein	Q8I3R0	40S ribosomal protein S9, putative OS=Plasmodium falciparum (isolate 3D7) OX=36329 GN=PF3D7_0520000 PE=1 SV=1	0	FALSE	58.283	47	11	103	11	189	22.1	10.45	262.48	11	metabolic process;regulation of biological process	ribosome	RNA binding;structural molecule activity	Pf00163, Pf01479	813016	PF3D7_0520000	PFE1005w	5	Ribosome	Formation of a pool of free 40S subunits; Nonsense Mediated Decay (NMD) independent of the Exon Junction Complex (EJC); Formation of the ternary complex, and subsequently, the 43S complex; GTP hydrolysis and joining of the 60S ribosomal subunit; SRP-dependent cotranslational protein targeting to membrane; Ribosomal scanning and start codon recognition; Nonsense Mediated Decay (NMD) enhanced by th…		15	0	1.013	0.666	2.019	1.506	1.217	0.933	2.087	1.454	1.198	2.341	1.531	1.258	0.695	0.515	0.814	8.21863e+07	5.20155e+07	4.29498e+07	1.5087e+08	7.98051e+07	6.21662e+07
High	Master Protein	Q8I3T1	Eukaryotic translation initiation factor 3 subunit B OS=Plasmodium falciparum (isolate 3D7) OX=36329 GN=PF3D7_0517700 PE=3 SV=1	0	FALSE	57.712	24	15	28	15	716	84	8.1	79.85	15	cell organization and biogenesis;metabolic process;regulation of biological process	cytoplasm	protein binding;RNA binding	Pf00076, Pf08662, Pf14259	812992	PF3D7_0517700	PFE0885w	5	RNA transport	Formation of a pool of free 40S subunits; Formation of the ternary complex, and subsequently, the 43S complex; Ribosomal scanning and start codon recognition; L13a-mediated translational silencing of Ceruloplasmin expression		9	0	0.174	0.164	0.704	0.122	0.078	0.951	3.305	0.654	0.494	4.154	0.681	0.486	0.179	0.117	0.662	1.38203e+07	1.3443e+06	1.19413e+06	7.59824e+06	759158	318564
High	Master Protein	Q8IM23	rRNA 2'-O-methyltransferase fibrillarin, putative OS=Plasmodium falciparum (isolate 3D7) OX=36329 GN=PF3D7_1407100 PE=3 SV=1	0	FALSE	57.533	39	12	64	12	318	34.1	9.99	176.24	12	cell organization and biogenesis;metabolic process	nucleus	catalytic activity;RNA binding	Pf01269	811650	PF3D7_1407100	PF14_0068	14	Ribosome biogenesis in eukaryotes			1	0	0.252	0.319	1.453	0.465	0.361	0.946	4.602	1.756	1.182	4.214	1.656	1.242	0.381	0.289	0.738	1.93942e+07	3.46853e+06	3.66656e+06	1.96583e+07	5.54113e+06	3.87608e+06
High	Master Protein	Q8IKS5	Uncharacterized protein OS=Plasmodium falciparum (isolate 3D7) OX=36329 GN=PF3D7_1455300 PE=4 SV=1	0	FALSE	57.24	30	11	34	11	610	69.5	9.2	103	11					812109	PF3D7_1455300	PF14_0527	14				0	0	0.359	0.189	0.084	0.049	0.014	0.474	0.197	0.136	0.039	0.806	0.36	0.102	0.646	0.163	0.686	3.81743e+07	7.68795e+06	3.04321e+06	1.82189e+06	601730	88096.5
High	Master Protein	A0A5K1K8Y8	DNA/RNA-binding protein Alba 4 OS=Plasmodium falciparum (isolate 3D7) OX=36329 GN=PF3D7_1347500 PE=4 SV=1	0	FALSE	57.146	37	11	33	11	372	42.1	7.5	94.95	11												0	0	0.183	0.169	0.731	0.122	0.052	1.165	4.15	0.741	0.749	3.628	0.794	0.432	0.174	0.139	0.435	2.39211e+07	2.11295e+06	2.33453e+06	1.19432e+07	1.29283e+06	783318
High	Master Protein	Q8IIV1	Histone H2B OS=Plasmodium falciparum (isolate 3D7) OX=36329 GN=PF3D7_1105100 PE=3 SV=1	0	FALSE	56.717	54	9	107	9	117	13.1	10.26	322.81	9	cell organization and biogenesis	chromosome;nucleus	DNA binding;protein binding	Pf00125	810614	PF3D7_1105100	PF11_0062	11				0	0	0.577	0.195	0.299	0.035	0.023	0.764	0.891	0.235	0.137	1.29	0.311	0.196	0.242	0.152	0.656	9.48857e+08	2.30472e+08	1.39287e+08	2.54053e+08	5.46778e+07	3.75452e+07
High	Master Protein	Q8IBT2	Eukaryotic translation initiation factor 3 subunit I OS=Plasmodium falciparum (isolate 3D7) OX=36329 GN=PF3D7_0716800 PE=3 SV=1	0	FALSE	56.062	36	9	25	9	327	37.3	6.92	84.87	9	cell organization and biogenesis;metabolic process;regulation of biological process	cytoplasm	protein binding;RNA binding	Pf00400, Pf13360	2655045	PF3D7_0716800	MAL7P1.81	7	RNA transport	Formation of a pool of free 40S subunits; Formation of the ternary complex, and subsequently, the 43S complex; Ribosomal scanning and start codon recognition; L13a-mediated translational silencing of Ceruloplasmin expression		9	0	0.215	0.144	0.709	0.121	0.038	0.997	4.043	0.588	0.345	4.391	0.723	0.261	0.167	0.054	0.362	1.47452e+07	1.36159e+06	1.4993e+06	7.91018e+06	1.46423e+06	151020
High	Master Protein	C6KT19	Histone H3 OS=Plasmodium falciparum (isolate 3D7) OX=36329 GN=PF3D7_0617900 PE=3 SV=1	0	FALSE	55.985	60	8	70	4	136	15.4	11.15	236.05	8	cell organization and biogenesis	chromosome;nucleus	DNA binding;protein binding	Pf00125	3885798	PF3D7_0617900	PFF0865w	6		RMTs methylate histone arginines; PKMTs methylate histone lysines; HDMs demethylate histones		5	0	0.443	0.245	0.248	0.049	0.032	0.586	0.548	0.143	0.108	1.117	0.2	0.133	0.358	0.177	0.587	1.85633e+08	4.00137e+07	2.8477e+07	4.34997e+07	4.79364e+06	2.71948e+06
High	Master Protein	C6KT23	60S ribosomal protein L27a, putative OS=Plasmodium falciparum (isolate 3D7) OX=36329 GN=PF3D7_0618300 PE=1 SV=1	0	FALSE	55.953	44	10	59	10	148	16.7	10.54	154.21	10	metabolic process	ribosome	RNA binding;structural molecule activity	Pf00828	3885802	PF3D7_0618300	PFF0885w	6	Ribosome	Formation of a pool of free 40S subunits; GTP hydrolysis and joining of the 60S ribosomal subunit; SRP-dependent cotranslational protein targeting to membrane; Nonsense Mediated Decay (NMD) independent of the Exon Junction Complex (EJC); Nonsense Mediated Decay (NMD) enhanced by the Exon Junction Complex (EJC); L13a-mediated translational silencing of Ceruloplasmin expression		13	0	1.282	0.681	2.963	4.858	4.13	0.605	2.235	3.547	3.283	4.318	5.991	4.942	1.847	1.398	0.827	2.39902e+07	1.91395e+07	9.86916e+06	5.78733e+07	6.47058e+07	4.7147e+07
High	Master Protein	O77323	T-complex protein 1 subunit eta OS=Plasmodium falciparum (isolate 3D7) OX=36329 GN=MAL3P3.6 PE=3 SV=1	0	FALSE	55.737	37	12	29	12	539	59.5	5.63	93.25	12	metabolic process	cytoplasm	nucleotide binding;protein binding	Pf00118	814399	PF3D7_0308200	PFC0350c	3		Cooperation of PDCL (PhLP1) and TRiC/CCT in G-protein beta folding		4	0	0.171	0.233	0.782	0.123	0.095	1.198	4.781	0.734	0.393	3.367	0.488	0.303	0.156	0.084	0.62	1.16664e+07	769843	1.49739e+06	6.98879e+06	373832	481971
High	Master Protein	Q8IBH7	Eukaryotic translation initiation factor 2 subunit alpha OS=Plasmodium falciparum (isolate 3D7) OX=36329 GN=PF3D7_0728000 PE=3 SV=1	0	FALSE	55.653	40	12	23	12	329	37.8	5.26	72.78	12	metabolic process	ribosome	RNA binding	Pf00575, Pf07541	2655170	PF3D7_0728000	PF07_0117	7	Protein processing in endoplasmic reticulum; RNA transport	Formation of the ternary complex, and subsequently, the 43S complex; Ribosomal scanning and start codon recognition; PERK regulates gene expression; L13a-mediated translational silencing of Ceruloplasmin expression; Recycling of eIF2:GDP		12	0	0.175	0.15	0.621	0.081	0.12	0.772	3.506	0.502	0.342	3.794	0.496	0.372	0.134	0.104	0.655	1.61652e+07	1.59314e+06	1.35233e+06	7.87699e+06	543851	31542
High	Master Protein	Q7KQK0	cAMP-dependent protein kinase regulatory subunit OS=Plasmodium falciparum (isolate 3D7) OX=36329 GN=PF3D7_1223100 PE=1 SV=1	0	FALSE	55.502	31	13	24	13	441	50.8	7.4	72.37	13	metabolic process;regulation of biological process		catalytic activity;enzyme regulator activity;nucleotide binding	Pf00027	811274	PF3D7_1223100	PKAr	12				0	0	0.139	0.212	0.438	0.065	0.061	1.32	2.777	0.391	0.458	2.135	0.29	0.274	0.169	0.148	0.944	8.88263e+06	464387	685613	3.03215e+06	87672.6	94357.6
High	Master Protein	Q8II62	60S ribosomal protein L38 OS=Plasmodium falciparum (isolate 3D7) OX=36329 GN=PF3D7_1130100 PE=1 SV=1	0	FALSE	55.449	47	11	113	11	87	10.3	10.71	341	11	cell organization and biogenesis;metabolic process	ribosome	RNA binding;structural molecule activity	Pf01781	810859	PF3D7_1130100	PF11_0312	11	Ribosome	Formation of a pool of free 40S subunits; GTP hydrolysis and joining of the 60S ribosomal subunit; SRP-dependent cotranslational protein targeting to membrane; Nonsense Mediated Decay (NMD) independent of the Exon Junction Complex (EJC); Nonsense Mediated Decay (NMD) enhanced by the Exon Junction Complex (EJC); L13a-mediated translational silencing of Ceruloplasmin expression		13	0	1.238	0.277	2.515	3.597	3.591	0.221	2.36	2.321	2.701	9.75	9.618	10.742	1.242	1.228	0.986	5.27671e+07	3.59367e+07	1.07931e+07	1.17864e+08	9.63793e+07	9.70879e+07
High	Master Protein	Q8IL58	60S ribosomal protein L1, putative OS=Plasmodium falciparum (isolate 3D7) OX=36329 GN=PF3D7_1441200 PE=3 SV=1	0	FALSE	55.423	44	10	36	10	217	24.8	9.85	102.14	10	metabolic process	ribosome	RNA binding;structural molecule activity	Pf00687	811973	PF3D7_1441200	PF14_0391	14	Ribosome	Formation of a pool of free 40S subunits; GTP hydrolysis and joining of the 60S ribosomal subunit; SRP-dependent cotranslational protein targeting to membrane; Nonsense Mediated Decay (NMD) independent of the Exon Junction Complex (EJC); Nonsense Mediated Decay (NMD) enhanced by the Exon Junction Complex (EJC); L13a-mediated translational silencing of Ceruloplasmin expression		13	0	0.203	0.155	0.547	0.129	0.065	0.846	3.653	0.717	0.42	2.753	0.676	0.476	0.24	0.107	0.585	2.78741e+07	3.91577e+06	4.522e+06	1.34741e+07	2.69498e+06	1.31134e+06
High	Master Protein	O77395	40S ribosomal protein S15A, putative OS=Plasmodium falciparum (isolate 3D7) OX=36329 GN=PF3D7_0316800 PE=1 SV=1	0	FALSE	55.169	55	8	81	8	130	14.9	9.99	239.1	8	metabolic process	ribosome	structural molecule activity	Pf00410	814482	PF3D7_0316800	PFC0735w	3	Ribosome	Formation of a pool of free 40S subunits; Nonsense Mediated Decay (NMD) independent of the Exon Junction Complex (EJC); Formation of the ternary complex, and subsequently, the 43S complex; GTP hydrolysis and joining of the 60S ribosomal subunit; SRP-dependent cotranslational protein targeting to membrane; Ribosomal scanning and start codon recognition; Nonsense Mediated Decay (NMD) enhanced by th…		15	0	0.46	0.733	0.811	0.955	0.762	1.274	1.438	1.962	1.74	1.172	1.539	1.462	1.37	1.169	0.853	7.19512e+07	2.38908e+07	3.48175e+07	5.39196e+07	4.81331e+07	4.08202e+07
High	Master Protein	C6KT50	Pyridoxal 5'-phosphate synthase subunit Pdx1 OS=Plasmodium falciparum (isolate 3D7) OX=36329 GN=pdx1 PE=1 SV=1	0	FALSE	54.887	44	9	28	9	301	33	7.21	93.43	9	metabolic process;response to stimulus	cytoplasm;cytosol	catalytic activity;protein binding	Pf01680	3885888	PF3D7_0621200	PFF1025c	6	Vitamin B6 metabolism			1	0	0.136	0.188	0.748	0.066	0.055	1.169	5.3	0.544	0.416	4.674	0.425	0.329	0.096	0.086	0.916	2.21948e+07	1.23537e+06	2.33543e+06	1.48954e+07	589390	368061
High	Master Protein	O77381	40S ribosomal protein S11, putative OS=Plasmodium falciparum (isolate 3D7) OX=36329 GN=PF3D7_0317600 PE=1 SV=2	0	FALSE	54.497	56	11	86	11	161	18.7	10.17	236.72	11	metabolic process	ribosome	structural molecule activity	Pf00366	814490	PF3D7_0317600	PFC0775w	3	Ribosome	Formation of a pool of free 40S subunits; Nonsense Mediated Decay (NMD) independent of the Exon Junction Complex (EJC); Formation of the ternary complex, and subsequently, the 43S complex; GTP hydrolysis and joining of the 60S ribosomal subunit; SRP-dependent cotranslational protein targeting to membrane; Ribosomal scanning and start codon recognition; Nonsense Mediated Decay (NMD) enhanced by th…		15	0	0.493	0.378	0.905	0.55	0.517	0.953	1.658	1.225	1.049	1.85	1.187	1.013	0.715	0.585	0.824	8.74544e+07	2.76117e+07	2.30727e+07	6.65459e+07	3.31583e+07	2.40913e+07
High	Master Protein	Q8IEQ1	26S protease regulatory subunit 10B, putative OS=Plasmodium falciparum (isolate 3D7) OX=36329 GN=PF3D7_1306400 PE=3 SV=1	0	FALSE	54.099	43	13	40	12	393	44.6	8.92	115.15	13	metabolic process;regulation of biological process;response to stimulus	cytoplasm;proteasome	catalytic activity;nucleotide binding;protein binding;RNA binding	Pf00004, Pf00006, Pf00158, Pf00910, Pf01057, Pf01078, Pf05496, Pf07724, Pf07726, Pf07728, Pf13191, Pf13401, Pf14532	814012	PF3D7_1306400	PF13_0033	13	Proteasome	Ub-specific processing proteases; UCH proteinases; Cross-presentation of soluble exogenous antigens (endosomes); Removal of licensing factors from origins; Regulation of DNA replication; Antigen processing: Ubiquitination & Proteasome degradation; MAPK6/MAPK4 signaling; Orc1 removal from chromatin		24	0	0.26	0.259	0.574	0.126	0.091	1.131	2.341	0.489	0.313	2.143	0.572	0.387	0.209	0.185	0.52	1.14934e+07	1.56419e+06	1.72523e+06	4.88671e+06	595799	208463
High	Master Protein	sp	RS27A_HUMAN	0	TRUE	53.617	52	7	146	3	156	18	9.64	396.51	7												0	4	0.644	0.52	1.388	0.846	0.523	1.063	1.106	1.335	1.016	1.622	1.429	1.102	0.831	0.665	0.761	7.06916e+07	2.2745e+07	2.54079e+07	3.98375e+07	2.96611e+07	2.13423e+07
High	Master Protein	Q76NN8	Calcium-transporting ATPase OS=Plasmodium falciparum (isolate 3D7) OX=36329 GN=PF3D7_0106300 PE=4 SV=1	0	FALSE	53.501	15	13	17	13	1228	139.3	7.24	58.51	13	response to stimulus;transport	membrane	catalytic activity;metal ion binding;nucleotide binding;transporter activity	Pf00122, Pf00689, Pf00690, Pf00702, Pf08282, Pf12710, Pf13246	813199	PF3D7_0106300	PFA_0310c	1		Ion transport by P-type ATPases; Ion homeostasis; Reduction of cytosolic Ca++ levels		10	0	0.553	0.374	0.573	0.354	0.168	1.222	2.168	0.64	0.403	1.446	0.894	0.33	0.39	0.186	0.475	8.8688e+06	1.88872e+06	1.75041e+06	5.71235e+06	1.12479e+06	497142
High	Master Protein	Q8IC15	Inositol-phosphate phosphatase, putative OS=Plasmodium falciparum (isolate 3D7) OX=36329 GN=PF3D7_0705500 PE=4 SV=1	0	FALSE	53.32	7	13	34	13	2814	330.5	7.4	100.6	13	metabolic process		catalytic activity	Pf02383	2655060	PF3D7_0705500	PF07_0024	7		Synthesis of PIPs at the plasma membrane; Synthesis of IP2, IP, and Ins in the cytosol; Synthesis of IP3 and IP4 in the cytosol		8	0	1.315	2.086	6.246	6.041	5.927	1.748	6.831	7.15	6.967	3.206	3.702	3.833	1.082	1.002	0.935	565698	522032	1.08133e+06	5.86927e+06	4.70652e+06	4.12645e+06
High	Master Protein	Q8IBF2	EMP1-trafficking protein OS=Plasmodium falciparum (isolate 3D7) OX=36329 GN=PF3D7_0730900 PE=4 SV=1	0	FALSE	53.239	26	12	39	12	2110	244	6.95	113.83	12		membrane			2654993	PF3D7_0730900	MAL7P1.171	7				0	0	1.33	1.107	5.994	4.491	7.148	0.45	4.439	3.679	5.421	9.58	9.667	15.809	0.735	1.101	1.536	2.33041e+06	1.52952e+06	806607	1.04075e+07	6.17997e+06	8.96677e+06
High	Master Protein	Q8I1S0	Small GTP-binding protein sar1 OS=Plasmodium falciparum (isolate 3D7) OX=36329 GN=PF3D7_0416800 PE=3 SV=1	0	FALSE	53.12	53	7	37	7	192	22	7.3	116.54	7	regulation of biological process;response to stimulus;transport	endoplasmic reticulum;Golgi	catalytic activity;nucleotide binding;protein binding;signal transducer activity	Pf00025, Pf00071, Pf00503, Pf01926, Pf08477, Pf09439	812525	PF3D7_0416800	sar1	4	Protein processing in endoplasmic reticulum	Antigen Presentation: Folding, assembly and peptide loading of class I MHC		5	0	0.268	0.341	0.358	0.09	0.035	1.502	1.962	0.484	0.218	1.061	0.327	0.103	0.229	0.124	0.469	3.85058e+07	3.31648e+06	6.75213e+06	8.90987e+06	1.44388e+06	458999
High	Master Protein	sp	PPIA_HUMAN	0	TRUE	52.792	55	8	47	8	164	17.9	7.81	130.23	8												0	0	0.369	0.915	1.295	0.982	0.387	3.834	3.679	4.046	0.893	1.271	1.106	0.324	0.789	0.238	0.283	19389424	1.14101e+07	1.87375e+07	2.24478e+07	1.71055e+07	9.34095e+06
High	Master Protein	Q8IKM5	60S ribosomal protein L27 OS=Plasmodium falciparum (isolate 3D7) OX=36329 GN=PF3D7_1460700 PE=1 SV=2	0	FALSE	52.559	55	9	39	9	146	16.7	10.23	117.12	9	metabolic process	ribosome	structural molecule activity	Pf01777	812161	PF3D7_1460700	PF14_0579	14	Ribosome	Formation of a pool of free 40S subunits; GTP hydrolysis and joining of the 60S ribosomal subunit; SRP-dependent cotranslational protein targeting to membrane; Nonsense Mediated Decay (NMD) independent of the Exon Junction Complex (EJC); Nonsense Mediated Decay (NMD) enhanced by the Exon Junction Complex (EJC); L13a-mediated translational silencing of Ceruloplasmin expression		13	0	0.385	0.272	0.719	0.266	0.261	0.643	1.829	0.555	0.516	2.497	0.882	0.926	0.375	0.371	1.028	51545727	1.46353e+07	9.76926e+06	2.88448e+07	8.68972e+06	6.88707e+06
High	Master Protein	Q76NM3	L-lactate dehydrogenase OS=Plasmodium falciparum (isolate 3D7) OX=36329 GN=PF3D7_1324900 PE=1 SV=1	0	FALSE	52.106	56	10	25	10	316	34.1	7.55	82.67	10	metabolic process		catalytic activity;protein binding	Pf00056, Pf02737, Pf02866	814112	PF3D7_1324900	PfLDH	13		Pyruvate metabolism		4	0	0.163	0.267	0.825	0.082	0.061	1.796	5.97	0.654	0.25	3.292	0.323	0.18	0.099	0.058	0.504	1.37014e+07	904524	1.92977e+06	8852902	608531	221782
High	Master Protein	C6KT13	Uncharacterized protein OS=Plasmodium falciparum (isolate 3D7) OX=36329 GN=PF3D7_0617200 PE=4 SV=1	0	FALSE	52.015	25	10	21	10	446	52.9	9.13	70.42	10	metabolic process	endoplasmic reticulum;membrane	RNA binding		3885792	PF3D7_0617200	PFF0835w	6				0	0	0.162	0.183	0.941	0.132	0.046	0.904	6.472	1.254	0.577	5.272	1.107	0.675	0.163	0.058	0.528	1.25036e+07	669651	547536	8.4709e+06	935262	494810
High	Master Protein	Q8IJN9	Heat shock protein 60 OS=Plasmodium falciparum (isolate 3D7) OX=36329 GN=PF3D7_1015600 PE=3 SV=1	0	FALSE	51.296	36	13	21	13	580	62.5	7.12	61.51	13	metabolic process;response to stimulus;transport	cytoplasm;cytosol;mitochondrion	catalytic activity;nucleotide binding;protein binding	Pf00118	810311	PF3D7_1015600	PF10_0153	10	RNA degradation			1	0	0.315	0.348	1.155	0.01	0.278	1.102	3.663	0.01	1.136	3.323	0.01		0.01	0.231	100	5.5113e+06	277186	323558	5.73797e+06		59107.1
High	Master Protein	Q8IIR7	Endoplasmic reticulum-resident calcium binding protein OS=Plasmodium falciparum (isolate 3D7) OX=36329 GN=PF3D7_1108600 PE=4 SV=1	0	FALSE	51.193	36	11	20	11	343	39.4	4.67	61.39	11	transport	endoplasmic reticulum	metal ion binding	Pf13499	810649	PF3D7_1108600	ERC	11				0	0	0.107	0.179	0.72	0.101	0.087	1.145	5.733	0.759	0.828	4.128	0.65	0.492	0.151	0.136	1.097	1.23371e+07	636386	896812	6.82547e+06	582874	178498
High	Master Protein	Q8IJM0	26S proteasome regulatory subunit p55, putative OS=Plasmodium falciparum (isolate 3D7) OX=36329 GN=PF3D7_1017900 PE=3 SV=1	0	FALSE	51.081	31	9	18	9	467	55.2	5.85	65.31	9	metabolic process	cytoplasm;proteasome	catalytic activity;protein binding	Pf01399	810332	PF3D7_1017900	PF10_0174	10	Proteasome	Ub-specific processing proteases; UCH proteinases; Cross-presentation of soluble exogenous antigens (endosomes); Neutrophil degranulation; MAPK6/MAPK4 signaling; Removal of licensing factors from origins; Regulation of DNA replication; Antigen processing: Ubiquitination & Proteasome degradation; Orc1 removal from chromatin		26	0	0.161	0.238	0.621	0.067	0.01	1.429	3.403	0.338	0.01	2.415	0.301	0.01	0.099	0.01	0.01	6.39357e+06	484443	651502	2.7133e+06	111566
High	Master Protein	Q8I467	Cofilin/actin-depolymerizing factor homolog 1 OS=Plasmodium falciparum (isolate 3D7) OX=36329 GN=PFE0165w PE=1 SV=1	0	FALSE	50.743	54	4	20	4	122	13.7	7.78	95.79	4	cell organization and biogenesis;cellular component movement	cytoplasm;cytoskeleton;cytosol	protein binding	Pf00241	812927	PF3D7_0503400	PFE0165w	5				0	0	0.155	0.328	0.496	0.094	0.062	2.12	4.949	0.595	0.402	1.375	0.292	0.19	0.159	0.142	0.75	1.07197e+07	813361	2.2342e+06	4.35935e+06	320066	169779
High	Master Protein	C6KTB1	Protein DJ-1 OS=Plasmodium falciparum (isolate 3D7) OX=36329 GN=PF3D7_0627500 PE=4 SV=1	0	FALSE	50.73	68	9	27	9	189	20.3	7.39	84.77	9	metabolic process	cytosol	catalytic activity	Pf01965, Pf13278	3885695	PF3D7_0627500	PFF1335c	6				0	0	0.165	0.212	0.755	0.133	0.079	1.064	5.343	0.689	0.421	4.337	0.601	0.331	0.121	0.091	0.578	1.59074e+07	1.44999e+06	1.76026e+06	1.01005e+07	801047	576583
High	Master Protein	Q8IE67	Phosphoribosylpyrophosphate synthetase OS=Plasmodium falciparum (isolate 3D7) OX=36329 GN=PF3D7_1325100 PE=3 SV=1	0	FALSE	50.522	30	10	29	10	437	49.4	9.32	86.08	10	metabolic process		catalytic activity;metal ion binding	Pf13793, Pf14572	814114	PF3D7_1325100	PF13_0143	13	Biosynthesis of amino acids; Carbon metabolism; Biosynthesis of antibiotics; Metabolic pathways; Purine metabolism; Pentose phosphate pathway; Biosynthesis of secondary metabolites	5-Phosphoribose 1-diphosphate biosynthesis		11	0	0.271	0.432	0.84	0.227	0.126	1.497	3.332	0.861	0.526	2.032	0.466	0.317	0.229	0.15	0.597	9.28805e+06	1.41585e+06	2.65154e+06	6.12987e+06	1.16912e+06	495034
High	Master Protein	A0A143ZY58	ADP-ribosylation factor OS=Plasmodium falciparum (isolate 3D7) OX=36329 GN=PF3D7_1020900 PE=3 SV=1	0	FALSE	50.503	58	7	26	7	181	20.9	6.21	84.54	7	metabolic process;regulation of biological process;response to stimulus;transport	Golgi;vacuole	catalytic activity;nucleotide binding;protein binding;signal transducer activity	Pf00025, Pf00071, Pf00503, Pf01926, Pf04670, Pf08477, Pf09439	810360	PF3D7_1020900	PF10_0203	10	Endocytosis	Synthesis of PIPs at the Golgi membrane; COPI-dependent Golgi-to-ER retrograde traffic		11	0	0.276	0.413	0.582	0.112	0.092	1.426	2.337	1.416	0.463	1.654	0.306	0.341	0.219	0.199	0.528	2.07151e+07	1.64968e+06	3.42722e+06	8.78957e+06	579638	384235
High	Master Protein	Q8I2G2	Cytoadherence linked asexual protein 9 OS=Plasmodium falciparum (isolate 3D7) OX=36329 GN=PF3D7_0935800 PE=4 SV=1	0	FALSE	50.441	13	15	33	15	1340	160.3	8.78	86.06	15			protein binding	Pf03805	813626	PF3D7_0935800	CLAG9	9				0	0	0.235	0.319	0.364	0.298	0.132	1.434	2.037	1.297	0.647	1.397	0.921	0.429	0.568	0.354	0.538	1.26907e+07	1.50371e+06	1.83761e+06	3.59783e+06	2.04213e+06	640512
High	Master Protein	sp	KRHB5_HUMAN	0	TRUE	50.314	22	13	28	1	507	55.8	6.55	79.64	13												0	2	1.609	0.95	0.911	0.854	0.284	3.377	0.599	0.531	0.176	0.177	0.899	0.299	0.938	0.311	0.332	1.50157e+06	2.09497e+06	2.36631e+07	1.64499e+06	739755	226622
High	Master Protein	Q8I2W3	Nucleosome assembly protein OS=Plasmodium falciparum (isolate 3D7) OX=36329 GN=PF3D7_0919000 PE=3 SV=1	0	FALSE	50.284	51	10	33	10	269	31.8	4.39	105.2	10	cell organization and biogenesis	cytoplasm;nucleus	DNA binding;protein binding	Pf00956	813466	PF3D7_0919000	PFI0930c	9				0	0	0.115	0.116	0.607	0.102	0.107	0.972	5.55	0.883	0.775	6.045	0.771	0.873	0.162	0.155	0.803	2.01286e+07	1.23778e+06	1.02995e+06	9.46813e+06	986118	554491
High	Master Protein	A0A5K1K988	Inner membrane complex protein 1f, putative OS=Plasmodium falciparum (isolate 3D7) OX=36329 GN=PF3D7_1351700 PE=4 SV=1	0	FALSE	50.252	17	14	20	14	1318	151.4	8.81	52.11	14												0	0	0.176	0.255	0.118	0.067	0.01	1.129	0.48	0.206	0.01	0.444	0.167	0.01	0.473	0.01	0.01	4.71515e+06	362742	580980	289571	53966.5
High	Master Protein	Q8I535	Acyl-CoA synthetase OS=Plasmodium falciparum (isolate 3D7) OX=36329 GN=PF3D7_1238800 PE=4 SV=1	0	FALSE	49.645	26	14	29	14	792	92	8.72	79.29	14	metabolic process;transport		catalytic activity	Pf00501	811428	PF3D7_1238800	ACS11	12	Metabolic pathways; Fatty acid degradation; Peroxisome; Fatty acid biosynthesis; Fatty acid metabolism	alpha-linolenic acid (ALA) metabolism; Linoleic acid (LA) metabolism; Synthesis of very long-chain fatty acyl-CoAs		13	0	0.241	0.324	0.5	0.165	0.097	1.344	2.348	0.483	0.252	1.397	0.417	0.187	0.231	0.284	0.669	1.58092e+07	2.2643e+06	2.9275e+06	5862594	880365	537349
High	Master Protein	O96153	26S proteasome regulatory subunit RPN1, putative OS=Plasmodium falciparum (isolate 3D7) OX=36329 GN=PF3D7_0205900 PE=3 SV=3	0	FALSE	49.195	16	10	20	10	966	108.3	6.37	62.45	10	metabolic process;regulation of biological process	nucleus;proteasome	catalytic activity;enzyme regulator activity	Pf01851	812651	PF3D7_0205900	PFB0260w	2	Proteasome	Ub-specific processing proteases; UCH proteinases; Cross-presentation of soluble exogenous antigens (endosomes); Neutrophil degranulation; MAPK6/MAPK4 signaling; Removal of licensing factors from origins; Regulation of DNA replication; Antigen processing: Ubiquitination & Proteasome degradation; Orc1 removal from chromatin		26	0	0.14	0.176	0.494	0.062	0.058	1.366	3.32	0.877	0.432	2.663	0.439	0.316	0.124	0.156	0.551	1.46746e+08	1.16042e+07	1.53767e+07	3.29127e+07	1.42743e+07	8.92645e+06
High	Master Protein	Q8IM16	Plasmepsin IV OS=Plasmodium falciparum (isolate 3D7) OX=36329 GN=PF3D7_1407800 PE=1 SV=1	0	FALSE	48.579	25	7	20	7	449	51	5.54	77.53	7	metabolic process	membrane;vacuole	catalytic activity	Pf00026, Pf14541, Pf14543	811657	PF3D7_1407800	PF14_0075	14				0	0	0.239	0.17	0.859	0.232	0.176	0.847	3.508	1.27	0.735	4.312	1.388	0.999	0.337	0.193	0.651	6.84556e+06	1.01913e+06	838499	4.37838e+06	998786	553108
High	Master Protein	Q8II60	26S protease regulatory subunit 6A, putative OS=Plasmodium falciparum (isolate 3D7) OX=36329 GN=PF3D7_1130400 PE=3 SV=1	0	FALSE	48.555	36	10	28	10	439	49.5	5.19	95.47	10	metabolic process;regulation of biological process	cytoplasm;proteasome	catalytic activity;nucleotide binding;protein binding	Pf00004, Pf01078, Pf07726, Pf07728, Pf13191, Pf14532	810861	PF3D7_1130400	PF11_0314	11	Proteasome	Ub-specific processing proteases; UCH proteinases; Cross-presentation of soluble exogenous antigens (endosomes); Neutrophil degranulation; MAPK6/MAPK4 signaling; Removal of licensing factors from origins; Regulation of DNA replication; Antigen processing: Ubiquitination & Proteasome degradation; Orc1 removal from chromatin		26	0	0.169	0.223	0.547	0.172	0.111	1.18	3.24	0.933	0.439	2.484	0.726	0.378	0.297	0.202	0.73	1.07736e+07	1.11654e+06	1.47337e+06	4.18296e+06	765129	411199
High	Master Protein	Q8IK01	Inner membrane complex protein 1c, putative OS=Plasmodium falciparum (isolate 3D7) OX=36329 GN=PF3D7_1003600 PE=4 SV=1	0	FALSE	48.465	51	9	30	9	281	32.6	7.43	104.81	9	cell organization and biogenesis			Pf12314	810197	PF3D7_1003600	PF10_0039	10				0	0	0.315	0.266	0.132	0.067	0.01	0.93	0.43	0.206	0.01	0.569	0.238	0.01	0.332	0.01	0.01	3.27249e+07	5.25223e+06	5.40591e+06	3.42663e+06	944818
High	Master Protein	Q8IIB7	Ethanolamine kinase OS=Plasmodium falciparum (isolate 3D7) OX=36329 GN=PF3D7_1124600 PE=4 SV=1	0	FALSE	47.854	27	10	27	10	423	49.9	5.81	85.71	10	metabolic process	cytoplasm	catalytic activity	Pf01633, Pf01636	810804	PF3D7_1124600	PF11_0257	11	Glycerophospholipid metabolism; Metabolic pathways	Synthesis of PE		7	0	0.113	0.361	0.554	0.11	0.082	2.654	4.68	0.795	0.786	1.638	0.264	0.204	0.185	0.163	0.989	1.05663e+07	834627	3.00107e+06	5.45751e+06	608034	124360
High	Master Protein	Q8IIV8	Thioredoxin-like mero protein OS=Plasmodium falciparum (isolate 3D7) OX=36329 GN=PF3D7_1104400 PE=4 SV=1	0	FALSE	47.524	30	11	28	11	424	49.2	9.1	79.38	11	cellular homeostasis;metabolic process;regulation of biological process;response to stimulus	endoplasmic reticulum	catalytic activity	Pf00085	810607	PF3D7_1104400	PF11_0055	11				0	0	0.131	0.34	0.861	0.067	0.095	2.257	6.479	0.964	3.605	2.511	0.335	0.265	0.108	0.157	1.712	1.16089e+07	500215	2.30191e+06	7.16539e+06	428045	86239.4
High	Master Protein	Q8ILK3	60S ribosomal protein L21 OS=Plasmodium falciparum (isolate 3D7) OX=36329 GN=PF3D7_1426000 PE=1 SV=1	0	FALSE	47.472	54	8	70	8	161	18.8	10.02	196.39	8	metabolic process	ribosome	structural molecule activity	Pf01157	811822	PF3D7_1426000	PF14_0240	14	Ribosome	Formation of a pool of free 40S subunits; GTP hydrolysis and joining of the 60S ribosomal subunit; SRP-dependent cotranslational protein targeting to membrane; Nonsense Mediated Decay (NMD) independent of the Exon Junction Complex (EJC); Nonsense Mediated Decay (NMD) enhanced by the Exon Junction Complex (EJC); L13a-mediated translational silencing of Ceruloplasmin expression		13	0	1.305	0.37	2.379	3.318	3.042	0.33	1.46	2.294	2.483	3.673	7.052	8.093	1.519	1.188	0.926	2.35236e+07	1.68983e+07	5.44898e+06	4.47504e+07	4.72971e+07	3.96159e+07
High	Master Protein	Q8I259	Uncharacterized protein OS=Plasmodium falciparum (isolate 3D7) OX=36329 GN=PF3D7_0108300 PE=4 SV=2	0	FALSE	47.173	8	13	24	13	2221	254.8	5.68	68.83	13						PF3D7_0108300		1				0	0	0.292	1.278	0.819	0.285	0.337	2.746	3.003	0.819	0.719	0.892	0.266	0.254	0.261	0.301	1.029	7.24576e+06	632254	1.19564e+06	4.04163e+06	555599	303032
High	Master Protein	Q8III3	Nucleolar protein 56, putative OS=Plasmodium falciparum (isolate 3D7) OX=36329 GN=PF3D7_1118500 PE=3 SV=1	0	FALSE	45.237	29	11	21	11	594	69.3	5.91	68.91	11	metabolic process		RNA binding	Pf01798, Pf08060, Pf08156	810738	PF3D7_1118500	PF11_0191	11	Ribosome biogenesis in eukaryotes			1	0	0.263	0.235	0.941	0.308	0.172	1.047	3.533	1.297	0.628	3.834	1.431	0.746	0.357	0.178	0.537	5.24249e+06	341085	203047	4.17257e+06	1.12731e+06	200098
High	Master Protein	Q8I2U5	Inosine-5'-monophosphate dehydrogenase OS=Plasmodium falciparum (isolate 3D7) OX=36329 GN=PF3D7_0920800 PE=3 SV=1	0	FALSE	45.127	27	8	16	8	510	56.1	7.93	54.33	8	metabolic process	cytoplasm	catalytic activity;metal ion binding;nucleotide binding	Pf00478, Pf00571, Pf00977, Pf01070, Pf01645, Pf02310, Pf03060	813484	PF3D7_0920800	PFI1020c	9	Biosynthesis of secondary metabolites; Purine metabolism; Metabolic pathways	Neutrophil degranulation; Purine ribonucleoside monophosphate biosynthesis		10	0	0.177	0.176	0.831	0.082	0.154	0.854	3.788	0.52	0.431	4.664	0.498	0.569	0.097	0.114	0.736	9.13597e+06	730364	972048	5.47623e+06	216516	236591
High	Master Protein	Q8I0V3	60 kDa chaperonin OS=Plasmodium falciparum (isolate 3D7) OX=36329 GN=PF3D7_1232100 PE=3 SV=2	0	FALSE	45.115	21	11	20	11	718	81.4	5.11	65.52	11	cell organization and biogenesis;metabolic process	cytoplasm;cytosol;mitochondrion	nucleotide binding;protein binding	Pf00118	811361	PF3D7_1232100	PFL1545c	12	RNA degradation			1	0	0.249	0.274	0.977	0.14	0.149	0.63	3.979	0.606	0.734	6.316	0.965	0.556	0.17	0.152	0.987	7.11193e+06	743812	1.83769e+06	4.8133e+06	236256	487986
High	Master Protein	sp	TRYP_PIG	0	TRUE	45.084	38	6	101	6	231	24.4	7.18	320.78	6												0	0	1.287	1.48	0.77	1.087	1.515	0.847	0.503	0.924	0.895	0.614	1.136	1.039	1.764	1.877	0.996	2.32981e+08	1.99639e+08	1.78459e+08	1.36347e+08	1.85147e+08	1.65882e+08
High	Master Protein	Q8IBV7	Histone H2B OS=Plasmodium falciparum (isolate 3D7) OX=36329 GN=PF3D7_0714000 PE=3 SV=1	0	FALSE	44.214	41	7	93	7	123	13.8	10.8	307.37	7	cell organization and biogenesis	chromosome;nucleus	DNA binding;protein binding	Pf00125	2655098	PF3D7_0714000	PF07_0054	7				0	0	0.339	0.195	0.544	0.093	0.047	0.512	1.15	0.223	0.101	2.286	0.435	0.2	0.176	0.087	0.448	3.26878e+08	9.53275e+07	4.79267e+07	1.25819e+08	2.35829e+07	1.1606e+07
High	Master Protein	sp	PRDX1_HUMAN	0	TRUE	44.158	51	10	57	10	199	22.1	8.13	145	10												0	0	0.864	1.36	0.988	0.938	0.746	1.515	1.151	1.07	0.996	0.726	0.735	0.639	0.898	0.788	0.841	2.62961e+07	1.2916e+07	1.93157e+07	1.82125e+07	1.36776e+07	1.09625e+07
High	Master Protein	Q8I5Y3	Eukaryotic translation initiation factor 3 subunit C OS=Plasmodium falciparum (isolate 3D7) OX=36329 GN=PF3D7_1206200 PE=3 SV=1	0	FALSE	43.769	14	11	20	11	984	115.9	5.38	63.73	11	cell organization and biogenesis;metabolic process;regulation of biological process	cytoplasm	protein binding;RNA binding	Pf01399, Pf05470	811115	PF3D7_1206200	PFL0310c	12	RNA transport	Formation of a pool of free 40S subunits; Formation of the ternary complex, and subsequently, the 43S complex; Ribosomal scanning and start codon recognition; L13a-mediated translational silencing of Ceruloplasmin expression		9	0	0.216	0.219	0.684	0.113	0.082	1.067	3.529	0.677	0.394	3.7	0.632	0.316	0.165	0.086	0.456	1.41885e+07	1.34211e+06	1.64836e+06	7.26157e+06	976022	449023
High	Master Protein	Q8IEK3	26S protease regulatory subunit 7, putative OS=Plasmodium falciparum (isolate 3D7) OX=36329 GN=PF3D7_1311500 PE=3 SV=2	0	FALSE	43.755	36	13	31	12	420	46.8	6.7	84.75	13	metabolic process;regulation of biological process;response to stimulus	cytoplasm;proteasome	catalytic activity;DNA binding;nucleotide binding;protein binding;RNA binding	Pf00004, Pf00006, Pf00125, Pf00158, Pf00910, Pf01057, Pf01078, Pf05496, Pf06068, Pf07724, Pf07726, Pf07728, Pf13191, Pf13207, Pf13401	814041	PF3D7_1311500	PF13_0063	13	Proteasome	Ub-specific processing proteases; UCH proteinases; Cross-presentation of soluble exogenous antigens (endosomes); Neutrophil degranulation; MAPK6/MAPK4 signaling; Removal of licensing factors from origins; Regulation of DNA replication; Antigen processing: Ubiquitination & Proteasome degradation; Orc1 removal from chromatin		26	1	0.25	0.256	0.535	0.193	0.125	1.134	2.455	0.801	0.556	2.046	0.61	0.682	0.354	0.337	0.664	4.61589e+07	6.02866e+06	7.10646e+06	1.06907e+07	6.00892e+06	3.26732e+06
High	Master Protein	Q8I320	Elongation factor 1-beta OS=Plasmodium falciparum (isolate 3D7) OX=36329 GN=PF3D7_0913200 PE=3 SV=1	0	FALSE	43.681	57	11	21	11	276	32	5.08	70.96	11	metabolic process		RNA binding	Pf00736	813409	PF3D7_0913200	PfEF-1beta	9				0	0	0.147	0.226	0.404	0.107	0.2	1.413	2.698	0.715	0.957	2.17	0.412	0.725	0.2	0.304	1.096	2.80594e+07	4.25967e+07	3.05669e+07	2.03807e+07	3.63099e+07	3.65657e+07
High	Master Protein	sp	K1H1_HUMAN	0	TRUE	43.561	26	10	39	2	416	47.2	4.92	101	10												0	0		100	100	100		100	100	100		0.434	0.902	0.01	2.076	0.01	0.01			405119	212679	333587
High	Master Protein	Q8I2R8	Polyadenylate-binding protein 2, putative OS=Plasmodium falciparum (isolate 3D7) OX=36329 GN=PF3D7_0923900 PE=4 SV=1	0	FALSE	43.326	55	8	18	8	202	23	9.48	56.59	8			RNA binding	Pf00076, Pf13893, Pf14259	813515	PF3D7_0923900	PFI1175c	9	mRNA surveillance pathway			1	0	0.203	0.167	1.207	0.481	0.223	0.762	5.972	2.369	1.013	4.772	2.681	1.382	0.305	0.155	0.516	1.05673e+07	1.46464e+06	620344	9.1554e+06	2.12052e+06	793564
High	Master Protein	Q8IJR6	Autophagy-related protein 18 OS=Plasmodium falciparum (isolate 3D7) OX=36329 GN=PF3D7_1012900 PE=4 SV=1	0	FALSE	43.158	34	9	48	9	380	43.5	9.22	139.76	9	metabolic process	cytosol;membrane	protein binding		810284	PF3D7_1012900	PF10_0126	10				0	0	0.718	1.643	0.627	0.627	0.612	2.092	0.846	0.857	0.798	0.491	0.406	0.391	1	0.773	0.961	9.33999e+06	4.19264e+06	9.26849e+06	5.75336e+06	3.7333e+06	3.17123e+06
High	Master Protein	Q76NM4	Ras-related protein Rab-11A OS=Plasmodium falciparum (isolate 3D7) OX=36329 GN=PF3D7_1320600 PE=1 SV=1	0	FALSE	42.979	51	10	20	9	216	24.7	8.91	61.3	10	regulation of biological process;response to stimulus	cytosol;endosome	catalytic activity;nucleotide binding;protein binding	Pf00025, Pf00071, Pf01926, Pf04670, Pf08477	814090	PF3D7_1320600	Rab11a	13	Endocytosis			1	1	0.211	0.314	0.48	0.15	0.043	1.318	2.06	0.72	0.181	1.504	0.444	0.137	0.268	0.102	0.301	1.38078e+07	1.73121e+06	2.64848e+06	5.0117e+06	923923	179412
High	Master Protein	Q8IAX8	DNA/RNA-binding protein Alba 1 OS=Plasmodium falciparum (isolate 3D7) OX=36329 GN=PF3D7_0814200 PE=4 SV=1	0	FALSE	42.945	43	10	47	10	248	27.2	10.58	138.23	10		cytoplasm;nucleus	DNA binding;RNA binding	Pf01918	2655273	PF3D7_0814200	PF08_0074	8				0	0	0.307	0.11	1.583	0.417	0.278	0.599	6.664	2.063	0.914	12.516	3.543	1.618	0.302	0.136	0.463	2.95843e+07	3.37535e+06	1.96113e+06	3.97763e+07	7.64385e+06	2.85826e+06
High	Master Protein	Q8I416	Pre-mRNA-processing ATP-dependent RNA helicase PRP5, putative OS=Plasmodium falciparum (isolate 3D7) OX=36329 GN=PF3D7_0508700 PE=4 SV=1	0	FALSE	42.925	10	12	40	12	1490	175.7	8.76	103.45	12	metabolic process	cytoplasm	catalytic activity;nucleotide binding	Pf00270, Pf00271, Pf13307	812854	PF3D7_0508700	PFE0430w	5	Spliceosome			1	0	1.242	0.741	2.39	2.496	2.55	0.228	1.858	1.998	1.883	7.33	7.505	5.435	1.024	1.006	0.893	2.39674e+06	3.06252e+06	78781.1	5.135e+06	5.12459e+06	4.87419e+06
High	Master Protein	Q8IKA6	DnaJ protein, putative OS=Plasmodium falciparum (isolate 3D7) OX=36329 GN=PF3D7_1473200 PE=4 SV=1	0	FALSE	42.87	34	9	17	9	454	52.4	5.25	59.39	9				Pf00226	812282	PF3D7_1473200	PF14_0700	14				0	0	0.121	0.133	0.379	0.058	0.093	1.006	2.408	0.843	0.789	2.054	0.591	0.568	0.226	0.328	0.755	1.16595e+07	762881	928487	3.01756e+06	306058	178071
High	Master Protein	Q8IIR2	Essential nuclear protein 1, putative OS=Plasmodium falciparum (isolate 3D7) OX=36329 GN=PF3D7_1109400 PE=3 SV=2	0	FALSE	42.864	31	10	27	10	436	51.7	8.9	80.21	10				Pf05291	810654	PF3D7_1109400	PF11_0105	11				0	0	0.8	1.227	5.349	5.02	3.317	1.448	5.111	4.989	3.793	3.615	3.802	2.621	0.986	0.725	0.64	628094	432522	619299	7.8829e+06	5.87234e+06	3.92988e+06
High	Master Protein	Q8I713	60S ribosomal protein L36 OS=Plasmodium falciparum (isolate 3D7) OX=36329 GN=PF3D7_1109900 PE=1 SV=2	0	FALSE	42.556	38	6	40	6	112	12.8	11.06	117.68	6	metabolic process	ribosome	RNA binding;structural molecule activity	Pf01158	810655	PF3D7_1109900	PF11_0106	11	Ribosome	Formation of a pool of free 40S subunits; GTP hydrolysis and joining of the 60S ribosomal subunit; SRP-dependent cotranslational protein targeting to membrane; Nonsense Mediated Decay (NMD) independent of the Exon Junction Complex (EJC); Nonsense Mediated Decay (NMD) enhanced by the Exon Junction Complex (EJC); L13a-mediated translational silencing of Ceruloplasmin expression		13	0	2.1	0.674	2.18	2.891	3.208	0.262	0.801	0.969	1.075	2.69	3.945	3.88	1.467	1.421	0.948	1.68409e+07	2.16011e+07	7.47823e+06	2.87914e+07	3.47074e+07	2.69778e+07
High	Master Protein	Q8IJK8	60S ribosomal protein L30e, putative OS=Plasmodium falciparum (isolate 3D7) OX=36329 GN=PF3D7_1019400 PE=1 SV=1	0	FALSE	42.299	59	6	43	6	108	11.8	9.39	144.12	6	metabolic process	ribosome	RNA binding;structural molecule activity	Pf01248	810345	PF3D7_1019400	PF10_0187	10	Ribosome	Formation of a pool of free 40S subunits; GTP hydrolysis and joining of the 60S ribosomal subunit; SRP-dependent cotranslational protein targeting to membrane; Nonsense Mediated Decay (NMD) independent of the Exon Junction Complex (EJC); Nonsense Mediated Decay (NMD) enhanced by the Exon Junction Complex (EJC); L13a-mediated translational silencing of Ceruloplasmin expression		13	0	0.293	0.385	0.707	0.271	0.206	1.119	2.651	0.952	0.687	2.026	0.78	0.58	0.367	0.295	0.739	2.6217e+07	4.95156e+06	6.02914e+06	1.52872e+07	4.69919e+06	3.39392e+06
High	Master Protein	Q8I1V1	26S protease regulatory subunit 6B, putative OS=Plasmodium falciparum (isolate 3D7) OX=36329 GN=PF3D7_0413600 PE=3 SV=1	0	FALSE	41.87	43	10	19	10	392	44.6	7.47	56.86	10	metabolic process;regulation of biological process;response to stimulus	cytoplasm;proteasome	catalytic activity;nucleotide binding;protein binding;RNA binding	Pf00004, Pf00910, Pf01078, Pf05496, Pf05673, Pf06068, Pf07724, Pf07726, Pf07728, Pf13191, Pf13401	812570	PF3D7_0413600	PFD0665c	4	Proteasome	Ub-specific processing proteases; UCH proteinases; Cross-presentation of soluble exogenous antigens (endosomes); Removal of licensing factors from origins; Regulation of DNA replication; Antigen processing: Ubiquitination & Proteasome degradation; MAPK6/MAPK4 signaling; Orc1 removal from chromatin		24	0	0.221	0.319	0.567	0.107	0.129	1.163	2.499	0.656	0.396	1.999	0.432	0.281	0.213	0.227	1.21	8.31315e+06	770996	1.15642e+06	3.52137e+06	522524	203780
High	Master Protein	Q8IJI0	Serine/arginine-rich splicing factor 4 OS=Plasmodium falciparum (isolate 3D7) OX=36329 GN=PF3D7_1022400 PE=4 SV=1	0	FALSE	41.824	16	6	15	6	538	62.1	9.98	50.56	6	metabolic process	nucleus	RNA binding	Pf00076, Pf13893, Pf14259	810374	PF3D7_1022400	PF10_0217	10				0	0	0.256	0.264	1.284	0.181	0.338	1.058	5.139	0.705	1.352	3.73	0.685	0.737	0.181	0.262	1.077	9.19175e+06	930741	1.30794e+06	8.60291e+06	1.04037e+06	1.32518e+06
High	Master Protein	Q8IAW0	Importin subunit alpha OS=Plasmodium falciparum (isolate 3D7) OX=36329 GN=PF3D7_0812400 PE=3 SV=1	0	FALSE	41.678	22	9	22	9	545	61.1	5.3	67.92	9	transport	cytoplasm;cytosol;nucleus	protein binding;transporter activity	Pf00514, Pf01749, Pf13513, Pf13646	2655286	PF3D7_0812400	PF08_0087	8				0	0	0.113	0.266	0.696	0.116	0.067	2.079	4.545	0.809	0.491	2.482	0.389	0.336	0.198	0.126	0.535	1.22247e+07	1.18844e+06	2.30327e+06	7.45283e+06	730294	218962
High	Master Protein	C0H5G3	60S ribosomal protein L18-2, putative OS=Plasmodium falciparum (isolate 3D7) OX=36329 GN=PF3D7_1341300 PE=1 SV=1	0	FALSE	41.283	41	9	45	9	187	21.4	11.14	120.33	9	metabolic process	ribosome	RNA binding;structural molecule activity	Pf00828	813765	PF3D7_1341300	MAL13P1.209	13	Ribosome	Formation of a pool of free 40S subunits; GTP hydrolysis and joining of the 60S ribosomal subunit; SRP-dependent cotranslational protein targeting to membrane; Nonsense Mediated Decay (NMD) independent of the Exon Junction Complex (EJC); Nonsense Mediated Decay (NMD) enhanced by the Exon Junction Complex (EJC); L13a-mediated translational silencing of Ceruloplasmin expression		13	0	0.685	0.965	0.734	0.313	0.472	1.425	1.117	0.403	0.46	0.768	0.273	0.217	0.408	0.495	1.343	17063862	8.37255e+06	1.7828e+07	1.00213e+07	3.29221e+06	3.44101e+06
High	Master Protein	Q8IEJ2	Uncharacterized protein OS=Plasmodium falciparum (isolate 3D7) OX=36329 GN=PF3D7_1301400 PE=4 SV=1	0	FALSE	41.178	24	9	35	9	381	46	4.7	106.77	9					814051	PF3D7_1301400	PF13_0073	13				0	0	0.809	3.27	5.751	4.841	6.517	3.933	6.781	6.018	7.505	1.753	1.211	1.617	0.687	0.958	1.375	1.63898e+06	897286	5.76081e+06	1.26767e+07	7.21082e+06	8.43345e+06
High	Master Protein	Q8IDR3	Myosin-A OS=Plasmodium falciparum (isolate 3D7) OX=36329 GN=MyoA PE=1 SV=1	0	FALSE	40.854	19	10	15	10	818	92.2	8.16	45.67	10		membrane	catalytic activity;motor activity;nucleotide binding;protein binding	Pf00063	814200	PF3D7_1342600	MyoA	13				0	0	0.32	0.402	0.381	0.217	0.227	1.554	1.733	0.507	0.562	0.685	0.203	0.621	0.162	0.208	1.028	4.52247e+06	651238	839116	734336	103956	254832
High	Master Protein	Q8I3T8	60S ribosomal protein L12, putative OS=Plasmodium falciparum (isolate 3D7) OX=36329 GN=PF3D7_0517000 PE=3 SV=2	0	FALSE	40.817	67	10	32	10	165	18.1	9.51	90.19	10	cell organization and biogenesis;metabolic process	ribosome	RNA binding;structural molecule activity	Pf00298, Pf03946	812985	PF3D7_0517000	PFE0850c	5	Ribosome	Formation of a pool of free 40S subunits; GTP hydrolysis and joining of the 60S ribosomal subunit; SRP-dependent cotranslational protein targeting to membrane; Nonsense Mediated Decay (NMD) independent of the Exon Junction Complex (EJC); Nonsense Mediated Decay (NMD) enhanced by the Exon Junction Complex (EJC); L13a-mediated translational silencing of Ceruloplasmin expression		13	0	0.162	0.203	1.329	0.212	0.152	1.134	5.254	1.139	1.176	4.907	1.116	0.883	0.224	0.171	0.751	1.52572e+07	1.62557e+06	1.79126e+06	1.37461e+07	1.63075e+06	1.31951e+06
High	Master Protein	C6KSR8	Translation initiation factor IF-2, putative OS=Plasmodium falciparum (isolate 3D7) OX=36329 GN=PF3D7_0607000 PE=4 SV=1	0	FALSE	40.678	15	11	17	11	977	112.3	7.99	49.73	11	metabolic process		catalytic activity;nucleotide binding;RNA binding	Pf00009, Pf11987	3885886	PF3D7_0607000	PFF0345w	6	RNA transport	GTP hydrolysis and joining of the 60S ribosomal subunit		6	0	0.217	0.326	0.98	0.374	0.37	1.459	3.358	1.673	1.43	1.9	0.997		0.692	0.753	0.198	2.55079e+06	183674	193423	1.69138e+06	808334	118517
High	Master Protein	Q76NM6	V-type proton ATPase catalytic subunit A OS=Plasmodium falciparum (isolate 3D7) OX=36329 GN=vapA PE=1 SV=1	0	FALSE	40.627	25	10	23	10	611	68.5	5.69	67.23	10	cellular homeostasis;metabolic process;transport	membrane;vacuole	catalytic activity;nucleotide binding;transporter activity	Pf00006, Pf00306, Pf02874	814043	PF3D7_1311900	vapA	13	Phagosome; Oxidative phosphorylation; Metabolic pathways	ROS, RNS production in phagocytes; Insulin receptor recycling; Transferrin endocytosis and recycling		13	0	0.242	0.321	0.728	0.244	0.01	0.944	2.967	0.88	0.01	2.342	0.757	0.01	0.426	0.01	0.01	5.14818e+06	1.42106e+06	899274	2.84886e+06	660894
High	Master Protein	Q8IAZ3	Eukaryotic translation initiation factor 3 subunit G OS=Plasmodium falciparum (isolate 3D7) OX=36329 GN=PF3D7_0815600 PE=3 SV=2	0	FALSE	40.442	44	6	15	6	268	31.2	6.61	56.46	6	cell organization and biogenesis;metabolic process;regulation of biological process	cytoplasm	RNA binding	Pf00076, Pf13893, Pf14259		PF3D7_0815600		8		Formation of a pool of free 40S subunits; Formation of the ternary complex, and subsequently, the 43S complex; Ribosomal scanning and start codon recognition; L13a-mediated translational silencing of Ceruloplasmin expression		8	0	0.15	0.259	0.628	0.113	0.067	1.179	4.58	0.663	0.547	2.471	0.59	0.562	0.152	0.127	0.825	8.22584e+06	700149	696982	3.70237e+06	542665	230263
High	Master Protein	O77310	Cytoadherence linked asexual protein 3.1 OS=Plasmodium falciparum (isolate 3D7) OX=36329 GN=PF3D7_0302500 PE=4 SV=2	0	FALSE	40.274	11	12	22	12	1417	167.1	7.18	61.9	12			protein binding	Pf03805	814342	PF3D7_0302500	RhopH1(3.1)	3				0	0	0.301	0.322	0.389	0.415	0.277	1.206	1.064	1.26	0.591	0.763	1.193	0.489	1.292	0.573	0.434	5.71283e+06	811596	1.10374e+06	920329	1.21381e+06	337026
High	Master Protein	Q8IAM0	Glutamate dehydrogenase, putative OS=Plasmodium falciparum (isolate 3D7) OX=36329 GN=PF3D7_0802000 PE=3 SV=1	0	FALSE	39.997	11	11	21	11	1397	160.3	6.74	63.28	11	metabolic process	cytosol	catalytic activity	Pf00208	2655330	PF3D7_0802000	PF08_0132	8	Metabolic pathways; Nitrogen metabolism; Arginine biosynthesis; Alanine, aspartate and glutamate metabolism			4	0	0.257	0.249	0.61	0.096	0.045	1.115	2.306	0.348	0.17	2.775	0.438	0.205	0.186	0.074	0.489	1.0486e+07	1.31358e+06	1.44955e+06	5.01977e+06	280996	60632.8
High	Master Protein	A0A143ZZG2	40S ribosomal protein SA OS=Plasmodium falciparum (isolate 3D7) OX=36329 GN=PF3D7_1026800 PE=3 SV=1	0	FALSE	39.538	57	10	29	10	263	29.8	6.25	83.1	10	cell organization and biogenesis;metabolic process;transport	cytoplasm;ribosome	structural molecule activity	Pf00318	810421	PF3D7_1026800	PF10_0264	10	Ribosome	Formation of a pool of free 40S subunits; Nonsense Mediated Decay (NMD) independent of the Exon Junction Complex (EJC); Formation of the ternary complex, and subsequently, the 43S complex; GTP hydrolysis and joining of the 60S ribosomal subunit; SRP-dependent cotranslational protein targeting to membrane; Ribosomal scanning and start codon recognition; Nonsense Mediated Decay (NMD) enhanced by th…		15	0	0.178	0.174	0.863	0.143	0.1	0.872	5.166	0.817	0.588	4.92	0.924	0.586	0.17	0.113	0.645	3.70947e+07	3.43073e+06	3.5668e+06	2.50181e+07	2.81843e+06	1.63024e+06
High	Master Protein	A0A143ZYX3	60S ribosomal protein L37ae, putative OS=Plasmodium falciparum (isolate 3D7) OX=36329 GN=PF3D7_0210100.1 PE=3 SV=1	0	FALSE	39.456	28	4	40	4	96	10.8	10.49	151.6	4	metabolic process	ribosome	metal ion binding;structural molecule activity	Pf01780	812691	PF3D7_0210100.1	PFB0455w	2	Ribosome	Formation of a pool of free 40S subunits; GTP hydrolysis and joining of the 60S ribosomal subunit; SRP-dependent cotranslational protein targeting to membrane; Nonsense Mediated Decay (NMD) independent of the Exon Junction Complex (EJC); Nonsense Mediated Decay (NMD) enhanced by the Exon Junction Complex (EJC); L13a-mediated translational silencing of Ceruloplasmin expression		13	0	1.292	0.818	2.324	3.473	1.912	0.538	1.847	2.303	1.948	3.152	4.284	2.7	1.316	1.087	0.846	3.0983e+07	2.12818e+07	1.43212e+07	5.00489e+07	4.96762e+07	3.60236e+07
High	Master Protein	Q8ILE8	60S ribosomal protein L14, putative OS=Plasmodium falciparum (isolate 3D7) OX=36329 GN=PF3D7_1431700 PE=1 SV=1	0	FALSE	39.304	52	10	48	10	165	19.3	10.18	125.14	10	metabolic process	ribosome	RNA binding;structural molecule activity	Pf01929	811878	PF3D7_1431700	PF14_0296	14	Ribosome	Formation of a pool of free 40S subunits; GTP hydrolysis and joining of the 60S ribosomal subunit; SRP-dependent cotranslational protein targeting to membrane; Nonsense Mediated Decay (NMD) independent of the Exon Junction Complex (EJC); Nonsense Mediated Decay (NMD) enhanced by the Exon Junction Complex (EJC); L13a-mediated translational silencing of Ceruloplasmin expression		13	0	0.763	0.854	1.005	0.577	0.531	0.79	1.102	0.604	0.566	1.099	0.834	0.794	0.694	0.653	0.884	3.80176e+07	1.80474e+07	2.34665e+07	2.13557e+07	1.08016e+07	9.28436e+06
High	Master Protein	Q8IIG6	Phosphoglycerate mutase OS=Plasmodium falciparum (isolate 3D7) OX=36329 GN=PF3D7_1120100 PE=1 SV=1	0	FALSE	39.276	57	11	25	11	250	28.8	8.28	68.76	11	metabolic process;regulation of biological process	cytosol	catalytic activity	Pf00300	810755	PF3D7_1120100	PF11_0208	11	Glycine, serine and threonine metabolism; Biosynthesis of secondary metabolites; Biosynthesis of antibiotics; Glycolysis / Gluconeogenesis; Metabolic pathways; Biosynthesis of amino acids; Carbon metabolism	Neutrophil degranulation; Gluconeogenesis; Glycolysis		15	0	0.119	0.227	0.822	0.048	0.437	1.46	5.227	0.407	1.061	3.466	0.293	1.099	0.074	0.22	0.812	1.44054e+07	1.45225e+06	1.76998e+06	1.29012e+07	4.96591e+06	3.6671e+06
High	Master Protein	Q8IAU1	ATP-dependent RNA helicase DBP1, putative OS=Plasmodium falciparum (isolate 3D7) OX=36329 GN=PF3D7_0810600 PE=4 SV=1	0	FALSE	38.983	14	10	15	9	941	108.6	9.04	47.4	10	metabolic process	cytoplasm	catalytic activity;nucleotide binding	Pf00270, Pf00271	2655295	PF3D7_0810600	PF08_0096	8		Neutrophil degranulation		3	1	0.293	0.241	0.858	0.281	0.088	0.98	4.332	0.882	0.502	4.761	1.172	0.501	0.225	0.133	0.67	5631026	695101	627327	3.65984e+06	728419	72351.4
High	Master Protein	Q8ILR7	DNA replication licensing factor MCM2 OS=Plasmodium falciparum (isolate 3D7) OX=36329 GN=PF3D7_1417800 PE=3 SV=1	0	FALSE	38.95	17	11	18	11	971	111.4	5.72	52.9	11	metabolic process;regulation of biological process	cytoplasm;nucleus	catalytic activity;DNA binding;nucleotide binding	Pf00493, Pf01078, Pf07728, Pf14551	811758	PF3D7_1417800	PF14_0177	14	DNA replication	Switching of origins to a post-replicative state; Removal of licensing factors from origins; Regulation of DNA replication		9	0	0.192	0.229	0.553	1.373	0.01	1.155	3.116		0.01	2.212		0.01	1.599	0.01	0.01	5.61116e+06	392775	636547	2.77223e+06	86278.6
High	Master Protein	Q8IAW1	Peptidylprolyl isomerase OS=Plasmodium falciparum (isolate 3D7) OX=36329 GN=PF3D7_0812500 PE=4 SV=1	0	FALSE	38.872	13	10	25	10	958	117	9.17	76.9	10	metabolic process		catalytic activity;RNA binding	Pf00076, Pf13893, Pf14259	2655285	PF3D7_0812500	PF08_0086	8				0	0	0.932	0.966	2.637	3.196	1.9	0.421	4.751	5.09	2.979	2.171	2.774	3.401	1.185	0.891	0.78	2.22533e+06	1656848	354504	1.03166e+07	1.08162e+07	7.45179e+06
High	Master Protein	Q8IJW0	26S protease regulatory subunit 4, putative OS=Plasmodium falciparum (isolate 3D7) OX=36329 GN=PF3D7_1008400 PE=3 SV=2	0	FALSE	38.628	30	9	21	8	448	49.8	7.46	60.03	9	metabolic process;regulation of biological process;response to stimulus	cytoplasm;proteasome	catalytic activity;nucleotide binding;protein binding;RNA binding	Pf00004, Pf00910, Pf01078, Pf05496, Pf05673, Pf06068, Pf07724, Pf07726, Pf07728, Pf13191, Pf13207, Pf13401, Pf13604	810239	PF3D7_1008400	PF10_0081	10	Proteasome	Ub-specific processing proteases; UCH proteinases; Cross-presentation of soluble exogenous antigens (endosomes); Removal of licensing factors from origins; Regulation of DNA replication; Antigen processing: Ubiquitination & Proteasome degradation; MAPK6/MAPK4 signaling; Orc1 removal from chromatin		24	0	0.171	0.189	0.522	0.175	0.144	0.89	2.03	0.957	0.731	2	0.767	0.514	0.55	0.644	0.707	1.59281e+07	2.89247e+06	3.12942e+06	5.90251e+06	2.37738e+06	2.24849e+06
High	Master Protein	sp	K1C15_SHEEP	0	TRUE	38.477	22	12	64	6	453	48.7	4.79	166.99	12												0	0	0.276	3.59	1.84	0.367	0.456	12.329	4.525	1.175	1.731	0.579	0.046	0.067	0.434	0.539	1.473	1.88252e+07	2.80281e+06	1.50093e+08	1.26001e+07	4.07726e+06	4.76394e+06
High	Master Protein	Q8IFM0	PRESAN domain-containing protein OS=Plasmodium falciparum (isolate 3D7) OX=36329 GN=PF3D7_0424600 PE=4 SV=1	0	FALSE	38.393	32	7	36	7	309	35.9	8.57	110.27	7				Pf09687	812429	PF3D7_0424600	PFD1170c	4				0	0	0.245	0.414	0.41	0.264	0.097	1.693	1.844	1.107	0.438	1.167	0.63	0.268	0.586	0.204	0.353	1.76983e+07	2.05245e+06	3.85139e+06	6.04572e+06	2.37538e+06	778911
High	Master Protein	Q8IBQ6	60S ribosomal protein L11a, putative OS=Plasmodium falciparum (isolate 3D7) OX=36329 GN=PF3D7_0719600 PE=1 SV=1	0	FALSE	37.744	41	7	55	7	173	20.2	10.1	161.69	7	cell organization and biogenesis;metabolic process	ribosome	RNA binding;structural molecule activity	Pf00281, Pf00673	2655123	PF3D7_0719600	PF07_0079	7	Ribosome	Formation of a pool of free 40S subunits; GTP hydrolysis and joining of the 60S ribosomal subunit; SRP-dependent cotranslational protein targeting to membrane; Nonsense Mediated Decay (NMD) independent of the Exon Junction Complex (EJC); Nonsense Mediated Decay (NMD) enhanced by the Exon Junction Complex (EJC); L13a-mediated translational silencing of Ceruloplasmin expression		13	0	0.486	0.557	1.258	0.608	0.398	1.068	2.422	1.266	1.152	2.248	1.096	0.961	0.552	0.397	0.862	4.1658e+07	1.2682e+07	1.51397e+07	4.02853e+07	1.64494e+07	1.20496e+07
High	Master Protein	A0A144A022	Pescadillo homolog OS=Plasmodium falciparum (isolate 3D7) OX=36329 GN=PF3D7_1107700 PE=3 SV=1	0	FALSE	37.486	22	10	24	10	643	77.1	9.03	62.55	10	metabolic process;regulation of biological process	nucleus	protein binding;RNA binding	Pf06732	810641	PF3D7_1107700	PF11_0090	11				0	0	1.072	1.52	3.188	3.486	4.299	1.469	2.799	5.011	4.564	1.298	1.846	1.942	1.423	1.055	1.021	1.71546e+06	957835	1.03075e+06	3.77038e+06	3.80319e+06	3.35742e+06
High	Master Protein	Q8IKE5	Shewanella-like protein phosphatase 1, putative OS=Plasmodium falciparum (isolate 3D7) OX=36329 GN=PF3D7_1469200 PE=4 SV=1	0	FALSE	37.064	32	8	32	8	358	42.3	9.51	92.64	8	metabolic process	cytoplasm;endoplasmic reticulum;nucleus	catalytic activity	Pf00149	812242	PF3D7_1469200	PF14_0660	14				0	0	0.667	1.155	0.766	0.531	0.412	1.474	0.975	0.825	0.636	0.654	0.442	0.346	0.838	0.661	0.776	1.09697e+07	5.53931e+06	9.35345e+06	6.41899e+06	3.95046e+06	2.74637e+06
High	Master Protein	Q8IJS1	Hypoxanthine phosphoribosyltransferase OS=Plasmodium falciparum (isolate 3D7) OX=36329 GN=PF3D7_1012400 PE=3 SV=1	0	FALSE	36.854	39	8	15	8	231	26.3	7.71	40.83	8	metabolic process	cytoplasm	catalytic activity;metal ion binding;nucleotide binding	Pf00156	810279	PF3D7_1012400	PF10_0121	10	Purine metabolism; Metabolic pathways; Biosynthesis of secondary metabolites	Purine salvage		7	0	0.112	0.142	0.581	0.085	0.042	1.213	5.648	0.708	0.398	4.375	0.6	0.319	0.114	0.064		9.25806e+06	501570	815970	4.57115e+06	148590	84262.6
High	Master Protein	Q8I3T5	Serine/arginine-rich splicing factor 1 OS=Plasmodium falciparum (isolate 3D7) OX=36329 GN=PF3D7_0517300 PE=1 SV=2	0	FALSE	36.591	31	8	32	8	298	34.5	10.61	93.55	8	metabolic process	cytoplasm;nucleus;spliceosomal complex	RNA binding	Pf00076, Pf13893, Pf14259	812988	PF3D7_0517300	PFE0865c	5	Spliceosome	mRNA Splicing; Processing of Capped Intron-Containing Pre-mRNA; Metabolism of RNA; mRNA Splicing - Minor Pathway		5	0	0.37	0.176	2.07	0.884	0.75	0.51	5.784	2.477	2.144	12.517	5.114	4.036	0.431	0.352	0.91	1.29194e+07	2.61375e+06	1.28811e+06	2.15076e+07	6.95846e+06	4.79166e+06
High	Master Protein	Q8IDG8	Membrane associated histidine-rich protein 2 OS=Plasmodium falciparum (isolate 3D7) OX=36329 GN=PF3D7_1353200 PE=4 SV=1	0	FALSE	36.554	25	4	39	4	137	15.8	7.37	105.03	4		membrane			814241	PF3D7_1353200	PF13_0276	13				0	0	1.867	4.656	4.913	6.395	6.25	2.444	2.423	3.208	3.404	0.952	1.437	1.402	1.509	1.472	0.979	10236551	1.3236e+07	3.28269e+07	4.32696e+07	4.34893e+07	4.04132e+07
High	Master Protein	Q7K6A5	Multidrug resistance protein 1 OS=Plasmodium falciparum (isolate 3D7) OX=36329 GN=PF3D7_0523000 PE=4 SV=1	0	FALSE	36.397	14	12	24	12	1419	162.2	8.84	70.18	12	response to stimulus;transport	membrane;vacuole	catalytic activity;nucleotide binding;transporter activity	Pf00005, Pf00664, Pf12846	813045	PF3D7_0523000	PfMDR1	5	ABC transporters	Synthesis of bile acids and bile salts via 7alpha-hydroxycholesterol; Recycling of bile acids and salts; ABC-family proteins mediated transport		10	0	0.225	0.299	0.637	0.141	0.115	1.386	2.986	0.607	0.411	2.17	0.481	0.314	0.221	0.176	0.648	8.52543e+06	839301	1.21688e+06	4.38133e+06	435402	337543
High	Master Protein	Q8IJX8	DNA/RNA-binding protein Alba 3 OS=Plasmodium falciparum (isolate 3D7) OX=36329 GN=PF3D7_1006200 PE=4 SV=1	0	FALSE	36.359	60	6	36	6	107	12	9.31	121.39	6		nucleus	DNA binding;protein binding;RNA binding	Pf01918	810221	PF3D7_1006200	PF10_0063	10				0	0	0.108	0.084	0.814	0.199	0.071	0.792	9.076	1.827	0.651	10.053	2.333	0.658	0.217	0.084	0.271	3.16721e+07	1.77307e+06	1.73538e+06	2.19269e+07	3.41854e+06	1.028e+06
High	Master Protein	Q8I488	Parasite-infected erythrocyte surface protein OS=Plasmodium falciparum (isolate 3D7) OX=36329 GN=PF3D7_0501200 PE=4 SV=1	0	FALSE	36.156	27	8	32	8	408	48.7	7.18	86.9	8		cell surface;membrane	protein binding		812877	PF3D7_0501200	PFE0060w	5				0	0	0.541	1.252	1.887	2.719	3.872	2.849	3.848	3.967	4.947	1.765	1.65	2.129	1.345	1.546	1.31	5.63422e+06	2.13672e+06	3.20799e+07	1.01532e+07	9.64826e+06	1.20621e+07
High	Master Protein	Q8IDQ2	Kelch protein K13 OS=Plasmodium falciparum (isolate 3D7) OX=36329 GN=PF3D7_1343700 PE=1 SV=1	0	FALSE	35.978	26	11	22	11	726	83.6	5.91	65.9	11	cell organization and biogenesis;metabolic process;response to stimulus		catalytic activity;protein binding	Pf01344, Pf02214, Pf07646, Pf13415, Pf13418, Pf13964	814205	PF3D7_1343700	PF13_0238	13				0	0	0.419	0.26	0.404	0.17	0.089	0.878	1.206	0.434	0.176	1.489	0.606	0.236	0.467	0.155	0.38	1.02793e+07	1.29603e+06	1.6183e+06	2.77036e+06	617665	79603.3
High	Master Protein	Q8IB03	Chaperone protein ClpB1 OS=Plasmodium falciparum (isolate 3D7) OX=36329 GN=PF3D7_0816600 PE=1 SV=1	0	FALSE	35.71	13	9	16	9	1070	122.4	8.48	48.15	9	metabolic process		catalytic activity;nucleotide binding	Pf00004, Pf02861, Pf06309, Pf07724, Pf07728, Pf10431, Pf13191, Pf13401	2655262	PF3D7_0816600	PF08_0063	8				0	0	0.01	0.415	0.484	0.01	0.01	100	100			1.585	0.01	0.01	0.01	0.01		1.58755e+06		168293	648746
High	Master Protein	O96260	Replication factor C subunit 2, putative OS=Plasmodium falciparum (isolate 3D7) OX=36329 GN=PF3D7_0218000 PE=3 SV=1	0	FALSE	35.448	39	10	15	10	330	37.9	6.79	37.31	10	metabolic process;response to stimulus	nucleus	catalytic activity;DNA binding;nucleotide binding	Pf00004, Pf03215, Pf05496, Pf08542, Pf13086, Pf13173, Pf13177, Pf13191, Pf13401, Pf13476, Pf13521, Pf13604	812767	PF3D7_0218000	PFB0840w	2	Mismatch repair; DNA replication; Nucleotide excision repair	Translesion Synthesis by POLH; Polymerase switching; Polymerase switching on the C-strand of the telomere		21	0	0.162	0.277	0.43	0.091	0.106	1.515	2.271	0.647	1.074	1.383	0.419	0.652	0.382	0.647	0.838	5.89589e+06	387281	794261	1.50503e+06	111126	34446.2
High	Master Protein	Q8IJD0	Peroxiredoxin OS=Plasmodium falciparum (isolate 3D7) OX=36329 GN=PF3D7_1027300 PE=4 SV=1	0	FALSE	35.275	22	6	18	6	393	43.9	9.7	61.36	6	metabolic process	nucleus	antioxidant activity;catalytic activity	Pf00578, Pf08534	810425	PF3D7_1027300	PF10_0268	10				0	0	0.372	0.095	1.239	0.586	0.417	0.435	2.688	2.599	0.691	4.989	4.596	1.372	0.735	0.263	0.267	1.07689e+07	1.20133e+06	432358	5.7299e+06	3.03746e+06	583294
High	Master Protein	Q8IDI5	60S ribosomal protein L17, putative OS=Plasmodium falciparum (isolate 3D7) OX=36329 GN=PF3D7_1351400 PE=1 SV=1	0	FALSE	35.271	28	6	52	6	203	23.4	10.89	174.26	6	metabolic process	ribosome	structural molecule activity	Pf00237	814233	PF3D7_1351400	PF13_0268	13	Ribosome	Formation of a pool of free 40S subunits; GTP hydrolysis and joining of the 60S ribosomal subunit; SRP-dependent cotranslational protein targeting to membrane; Nonsense Mediated Decay (NMD) independent of the Exon Junction Complex (EJC); Nonsense Mediated Decay (NMD) enhanced by the Exon Junction Complex (EJC); L13a-mediated translational silencing of Ceruloplasmin expression		13	0	2.334	1.853	0.998	0.517	1.066	0.627	0.299	0.387	0.476	0.827	0.84	0.811	0.68	1.425	1.086	5.43402e+07	6.60057e+07	7.13147e+07	4.01609e+07	1.91017e+07	2.7932e+07
High	Master Protein	Q8ID85	RuvB-like helicase OS=Plasmodium falciparum (isolate 3D7) OX=36329 GN=PF3D7_1362200 PE=3 SV=1	0	FALSE	35.124	26	8	13	8	483	54.6	5.44	38.33	8	cell organization and biogenesis;metabolic process;regulation of biological process	nucleus	catalytic activity;nucleotide binding;protein binding	Pf00004, Pf03796, Pf06068, Pf13481	814290	PF3D7_1362200	PF13_0330	13				0	0		0.227	0.624	0.089	0.097	0.997	0.841	0.911	0.857	1.936	0.571	0.577	0.447	0.452	1.01	3.6072e+06	174844	328401	2.1818e+06	188405	167166
High	Master Protein	Q7K6B0	Ras-related protein Rab-18 OS=Plasmodium falciparum (isolate 3D7) OX=36329 GN=PF3D7_0807300 PE=4 SV=1	0	FALSE	34.984	55	8	21	8	201	23.1	7.96	55.22	8	regulation of biological process;response to stimulus;transport	Golgi;membrane	catalytic activity;nucleotide binding	Pf00025, Pf00071, Pf08477	2655310	PF3D7_0807300	rab18	8		Neutrophil degranulation		3	0	0.229	0.27	0.452	0.113	0.051	1.623	1.977	0.605	0.26	1.628	0.361	0.16	0.253	0.126	0.39	1.66744e+07	2.11597e+06	3.94897e+06	6.39087e+06	1.13842e+06	652040
High	Master Protein	Q8I308	Uncharacterized protein OS=Plasmodium falciparum (isolate 3D7) OX=36329 GN=PF3D7_0914400 PE=4 SV=1	0	FALSE	34.861	48	8	9	8	249	28.4	6.43	29.26	8	transport	membrane	transporter activity	Pf12718	813421	PF3D7_0914400	PFI0705w	9				0	0	0.295	0.214	0.416	0.359	0.436	0.479	0.956	0.725	0.446	1.515	2.507	2.084	0.766	0.595	0.974	5.88767e+06	1.91418e+06	283143	2.08737e+06	1.01236e+06	823877
High	Master Protein	C0H4A6	Ribosomal protein L15 OS=Plasmodium falciparum (isolate 3D7) OX=36329 GN=PF3D7_0415900 PE=1 SV=1	0	FALSE	34.759	29	6	39	6	205	24.1	11.25	111.13	6	metabolic process	ribosome	RNA binding;structural molecule activity	Pf00827	9221802	PF3D7_0415900	PFD0770c	4	Ribosome	Formation of a pool of free 40S subunits; GTP hydrolysis and joining of the 60S ribosomal subunit; SRP-dependent cotranslational protein targeting to membrane; Nonsense Mediated Decay (NMD) independent of the Exon Junction Complex (EJC); Nonsense Mediated Decay (NMD) enhanced by the Exon Junction Complex (EJC); L13a-mediated translational silencing of Ceruloplasmin expression		13	0	0.292	0.615	0.64	0.128	0.091	2.279	2.605	0.513	0.347	1.138	0.247	0.168	0.207	0.147	0.627	2.73349e+07	4.58197e+06	1.07727e+07	1.45191e+07	2.11045e+06	1.60167e+06
High	Master Protein	Q8IK16	Uncharacterized protein OS=Plasmodium falciparum (isolate 3D7) OX=36329 GN=PF3D7_1002000 PE=4 SV=1	0	FALSE	34.582	17	5	32	5	469	55.2	7.02	100.94	5		membrane			810182	PF3D7_1002000	PF10_0024	10				0	0	2.791	4.168	5.178	5.584	8.52	1.986	2.181	2.086	2.515	1.168	1.17	1.475	1.046	1.273	1.227	1.2467e+06	1.76736e+06	4.37885e+06	5.99127e+06	4.88295e+06	5.91711e+06
High	Master Protein	Q8IKZ6	Multidrug resistance protein 2 OS=Plasmodium falciparum (isolate 3D7) OX=36329 GN=PF3D7_1447900 PE=4 SV=1	0	FALSE	34.543	8	6	13	6	1024	118.9	9.14	44.48	6	transport	membrane;vacuole	catalytic activity;metal ion binding;nucleotide binding;transporter activity	Pf00005, Pf00664	812037	PF3D7_1447900	PfMDR2	14		Mitochondrial ABC transporters		3	0	0.181	0.186	0.487	0.074	0.082	1.222	3.17	0.559	0.441	2.692	0.39	0.333	0.117	0.155	0.484	1.20939e+07	991857	1.46701e+06	5.3413e+06	495581	268839
High	Master Protein	Q8IBN1	Rhoptry-associated leucine zipper-like protein 1 OS=Plasmodium falciparum (isolate 3D7) OX=36329 GN=PF3D7_0722200 PE=4 SV=1	0	FALSE	34.384	16	8	17	8	749	87.8	5.49	50.32	8			protein binding		2655185	PF3D7_0722200	MAL7P1.119	7				0	0	0.141	0.466	0.283	0.121	0.01	3.03	2.362	0.881	0.01	0.856	0.335	0.01	0.372	0.01	0.01	8.63067e+06	410718	1.8512e+06	2.10321e+06	315477
High	Master Protein	Q8IEK1	M1-family alanyl aminopeptidase OS=Plasmodium falciparum (isolate 3D7) OX=36329 GN=PF3D7_1311800 PE=1 SV=1	0	FALSE	33.722	16	13	19	13	1085	126	7.56	52.53	13	metabolic process	cytoplasm;membrane;nucleus;vacuole	catalytic activity;metal ion binding	Pf01433, Pf11940, Pf13485	813945	PF3D7_1311800	MAL13P1.56	13		Neutrophil degranulation; Synthesis of Leukotrienes (LT) and Eoxins (EX)		8	0	0.129	0.801	0.346	0.108	0.069	5.88	3.376	0.978	0.536	0.435	0.153	0.091	0.314	0.159	0.49	5.78322e+06	173841	3.73991e+06	1.39877e+06	224647	39029.7
High	Master Protein	A0A143ZVA4	Uncharacterized protein OS=Plasmodium falciparum (isolate 3D7) OX=36329 GN=PF3D7_0529400.2 PE=4 SV=1	0	FALSE	33.574	7	7	9	7	1502	176.3	7.09	30.88	7						PF3D7_0529400.2		5				0	0	0.212	0.279	0.587	0.767	0.01	1.318	2.772	3.625	0.01	2.104	2.751	0.01	1.308	0.01	0.01	2.11222e+06	185702	50636.7	132613	130978
High	Master Protein	Q9U0K8	Protein CINCH OS=Plasmodium falciparum (isolate 3D7) OX=36329 GN=PF3D7_0407800 PE=4 SV=1	0	FALSE	33.547	6	9	11	9	1960	230	6.9	29.81	9					812363	PF3D7_0407800	PFD0385w	4				0	0	0.171	0.47	0.146	0.53	0.528	0.98	0.612	0.171		0.236	0.49		1.631	1.625	0.996	4.95339e+06	232738	256258	380188	282546	253798
High	Master Protein	Q8IAU3	6-hydroxymethyl-7,8-dihydropterin pyrophosphokinase OS=Plasmodium falciparum (isolate 3D7) OX=36329 GN=PF3D7_0810800 PE=3 SV=1	0	FALSE	33.442	13	7	13	7	706	83.3	7.14	40.08	7	metabolic process		catalytic activity	Pf00809	2655294	PF3D7_0810800	DHPS	8	Metabolic pathways; Folate biosynthesis			2	0	0.199	0.204	0.569	0.01	0.138	0.948	2.503	0.01	0.36	2.795	0.01	0.38	0.01	0.288	100	5.33631e+06	452927	444915	2.14376e+06		45244.2
High	Master Protein	sp	K2M1_SHEEP	0	TRUE	33.12	44	5	7	3	109	12.7	4.59	24.14	5												0	0		100	100			100	100			0.012	0.01	0.01	0.01	0.01				7.0052e+06	80322.2
High	Master Protein	Q8IEN7	FHA domain-containing protein, putative OS=Plasmodium falciparum (isolate 3D7) OX=36329 GN=PF3D7_1307800 PE=4 SV=1	0	FALSE	32.966	14	7	30	7	561	68.2	9.03	87.22	7		nucleus	protein binding;RNA binding	Pf00498	814021	PF3D7_1307800	PF13_0042	13				0	0	2.375	1.506	2.365	4.536	4.873	0.717	1.161	3.846	2.523	0.835	1.85	2.253	1.922	2.203	0.858	2.56392e+06	5.22017e+06	3.60234e+06	6.14683e+06	8.25105e+06	1.05647e+07
High	Master Protein	Q8ID50	Ubiquitin OS=Plasmodium falciparum (isolate 3D7) OX=36329 GN=PF3D7_1365900 PE=1 SV=1	0	FALSE	32.877	38	5	125	1	128	14.6	9.88	328.98	5	metabolic process	ribosome	metal ion binding;protein binding;structural molecule activity	Pf00240, Pf01020, Pf11976, Pf13019, Pf13881, Pf14560	814305	PF3D7_1365900	PF13_0346	13	Ribosome	Ub-specific processing proteases; Formation of a pool of free 40S subunits; UCH proteinases; Nonsense Mediated Decay (NMD) independent of the Exon Junction Complex (EJC); Synthesis of active ubiquitin: roles of E1 and E2 enzymes; MAPK6/MAPK4 signaling; Metalloprotease DUBs; Formation of the ternary complex, and subsequently, the 43S complex; ER Quality Control Compartment (ERQC); Removal of licen…		47	0	0.302	0.262	0.986	0.186	0.124	0.868	3.266	0.615	0.411	3.763	0.709	0.474	0.188	0.126	0.668	7.2326e+06	1.25129e+06	1.16215e+06	5.44511e+06	774846	477732
High	Master Protein	C6KSY6	60S ribosomal protein L19 OS=Plasmodium falciparum (isolate 3D7) OX=36329 GN=PF3D7_0614500 PE=1 SV=1	0	FALSE	32.873	25	7	38	7	182	21.6	11.31	109.61	7	metabolic process	ribosome	RNA binding;structural molecule activity	Pf01280	3885805	PF3D7_0614500	PFF0700c	6	Ribosome	Formation of a pool of free 40S subunits; GTP hydrolysis and joining of the 60S ribosomal subunit; SRP-dependent cotranslational protein targeting to membrane; Nonsense Mediated Decay (NMD) independent of the Exon Junction Complex (EJC); Nonsense Mediated Decay (NMD) enhanced by the Exon Junction Complex (EJC); L13a-mediated translational silencing of Ceruloplasmin expression		13	0	1.259	0.774	1.793	0.688	0.804	0.899	1.336	0.69	0.732	1.802	0.889	0.814	0.507	0.598	1.181	3.22013e+07	2.93364e+07	2.99044e+07	3.96951e+07	1.58205e+07	1.96251e+07
High	Master Protein	C6KSQ9	Negative elongation factor E OS=Plasmodium falciparum (isolate 3D7) OX=36329 GN=PF3D7_0606100 PE=3 SV=1	0	FALSE	32.743	15	7	23	7	582	67.9	9.66	65.25	7	regulation of biological process		RNA binding	Pf00076, Pf13893, Pf14259	3885781	PF3D7_0606100	PFF0300w	6				0	0	1.264	1.768	3.512	4.449	4.855	0.79	1.971	4.073	3.312	1.513	2.054	1.788	1.452	1.323	0.813	1.95218e+06	2.84524e+06	1.6233e+06	5.21394e+06	6.79609e+06	5.41177e+06
High	Master Protein	O97248	40S ribosomal protein S23, putative OS=Plasmodium falciparum (isolate 3D7) OX=36329 GN=PF3D7_0306900 PE=1 SV=1	0	FALSE	32.641	33	4	32	4	145	16.1	10.83	110.42	4	metabolic process	ribosome	structural molecule activity	Pf00164	814387	PF3D7_0306900	PFC0290w	3	Ribosome	Formation of a pool of free 40S subunits; Nonsense Mediated Decay (NMD) independent of the Exon Junction Complex (EJC); Formation of the ternary complex, and subsequently, the 43S complex; GTP hydrolysis and joining of the 60S ribosomal subunit; SRP-dependent cotranslational protein targeting to membrane; Ribosomal scanning and start codon recognition; Nonsense Mediated Decay (NMD) enhanced by th…		15	0	0.663	0.198	1.455	1.937	1.079	0.304	2.235	2.368	1.879	6.854	5.812	4.962	1.079	0.681	0.703	1.90522e+07	8.49399e+06	1.54164e+06	25217285	1.84514e+07	1.16862e+07
High	Master Protein	Q8I512	Replication factor C subunit 4, putative OS=Plasmodium falciparum (isolate 3D7) OX=36329 GN=PF3D7_1241700 PE=4 SV=1	0	FALSE	32.506	27	7	17	7	336	37.6	7.28	49.9	7	metabolic process;response to stimulus	nucleus	catalytic activity;DNA binding;nucleotide binding	Pf00004, Pf01443, Pf03215, Pf05496, Pf07728, Pf08542, Pf13086, Pf13173, Pf13177, Pf13401, Pf13481	811453	PF3D7_1241700	PFL2005w	12	DNA replication; Nucleotide excision repair; Mismatch repair	Translesion Synthesis by POLH; Polymerase switching; Polymerase switching on the C-strand of the telomere		21	0	0.186	0.283	0.358	0.096	0.137	1.391	2.085	0.484	0.673	1.694	0.338	0.473	0.274	0.243	0.869	5.06897e+06	474302	755197	1.50668e+06	196594	111191
High	Master Protein	O97319	Elongation factor 1-delta, putative OS=Plasmodium falciparum (isolate 3D7) OX=36329 GN=PF3D7_0319600 PE=3 SV=2	0	FALSE	31.788	47	4	14	4	156	17.7	4.64	47.89	4	metabolic process		RNA binding	Pf00736	814510	PF3D7_0319600	PFC0870w	3				0	0	0.188	0.274	0.707	0.145	0.102	1.11	3.384	0.587	0.316	3.138	0.529	0.331	0.169	0.093	0.549	8.0096e+06	379336	291297	4.32061e+06	146099	41654.7
High	Master Protein	Q8ILC8	DNA topoisomerase 2 OS=Plasmodium falciparum (isolate 3D7) OX=36329 GN=PF3D7_1433500 PE=3 SV=1	0	FALSE	31.721	9	9	12	9	1472	169.1	8.34	35.47	9	cell organization and biogenesis;metabolic process;regulation of biological process	nucleus	catalytic activity;DNA binding;nucleotide binding	Pf00204, Pf00521	811898	PF3D7_1433500	PF14_0316	14		SUMOylation of DNA replication proteins		5	0	0.581	0.271	0.751	0.757	0.485	0.85	2.078	0.907	0.411	2.223	1.187	0.654	0.894	0.325	0.45	3431871	1.61001e+06	263868	2.18951e+06	1.15655e+06	489870
High	Master Protein	A0A144A1B3	Protein SEY1 homolog OS=Plasmodium falciparum (isolate 3D7) OX=36329 GN=PF3D7_1416100 PE=3 SV=1	0	FALSE	31.666	11	9	14	9	937	110.5	7.55	37.97	9	cell growth	endoplasmic reticulum;membrane	catalytic activity;nucleotide binding	Pf00350, Pf05879	811740	PF3D7_1416100	PF14_0159	14				0	0	0.262	0.308	0.521	0.209	0.082	1.305	1.763	0.832	0.374	1.569	0.81	0.286	0.464	0.248	0.523	6.25368e+06	830058	1.28762e+06	2.26493e+06	464714	179574
High	Master Protein	O97231	60S ribosomal protein L44 OS=Plasmodium falciparum (isolate 3D7) OX=36329 GN=RPL44 PE=1 SV=3	0	FALSE	31.444	23	6	36	6	104	12.1	10.48	101.35	6	metabolic process	ribosome	structural molecule activity	Pf00935	814362	PF3D7_0304400.1	PFC0200w	3	Ribosome	Formation of a pool of free 40S subunits; GTP hydrolysis and joining of the 60S ribosomal subunit; SRP-dependent cotranslational protein targeting to membrane; Nonsense Mediated Decay (NMD) independent of the Exon Junction Complex (EJC); Nonsense Mediated Decay (NMD) enhanced by the Exon Junction Complex (EJC); L13a-mediated translational silencing of Ceruloplasmin expression		13	0	2.826	0.545	4.322	6.53	7.637	0.139	1.749	2.31	2.835	11.801	13.32	17.688	1.387	1.47	1.201	9.46301e+06	1.27214e+07	2.16369e+06	2.91113e+07	2.70583e+07	3.01013e+07
High	Master Protein	Q8IKU1	HSP90 co-chaperone p23 OS=Plasmodium falciparum (isolate 3D7) OX=36329 GN=PF3D7_1453700 PE=4 SV=2	0	FALSE	31.415	31	5	18	5	275	30.5	4.37	56.1	5				Pf04969	812092	PF3D7_1453700	SBA1	14		Arachidonic acid metabolism; Synthesis of Prostaglandins (PG) and Thromboxanes (TX); HSP90 chaperone cycle for steroid hormone receptors (SHR)		8	0	0.172	0.182	0.435	0.053	0.033	1.387	3.304	0.392	0.249	2.622	0.256	0.162	0.114	0.072	0.634	1.10213e+07	816122	1.28574e+06	3.91647e+06	228158	145618
High	Master Protein	O77364	60S ribosomal protein L26, putative OS=Plasmodium falciparum (isolate 3D7) OX=36329 GN=PF3D7_0312800 PE=1 SV=1	0	FALSE	31.402	42	8	37	8	126	14.8	11.12	86.13	8	metabolic process	ribosome	RNA binding;structural molecule activity	Pf00467	814443	PF3D7_0312800	PFC0535w	3	Ribosome	Formation of a pool of free 40S subunits; GTP hydrolysis and joining of the 60S ribosomal subunit; SRP-dependent cotranslational protein targeting to membrane; Nonsense Mediated Decay (NMD) independent of the Exon Junction Complex (EJC); Nonsense Mediated Decay (NMD) enhanced by the Exon Junction Complex (EJC); L13a-mediated translational silencing of Ceruloplasmin expression		13	0	1.792	0.448	1.573	1.257	1.766	0.362	0.965	0.632	0.896	3.348	1.571	2.82	0.843	1.029	1.336	2.93583e+07	2.20562e+07	8.94168e+06	3.26521e+07	1.42194e+07	1.94413e+07
High	Master Protein	A0A5K1K8U2	Uncharacterized protein OS=Plasmodium falciparum (isolate 3D7) OX=36329 GN=PF3D7_1332200 PE=4 SV=1	0	FALSE	31.329	8	6	11	6	1001	113.5	9.19	37.88	6												0	0	0.237	0.277	0.01	0.194	0.01	0.669	0.01	0.62	0.01	0.01	0.699	0.01	100		0.01	4.56457e+06	338745	369245		69527.1
High	Master Protein	Q8IEM3	60S ribosomal protein L24, putative OS=Plasmodium falciparum (isolate 3D7) OX=36329 GN=PF3D7_1309100 PE=1 SV=1	0	FALSE	31.304	38	9	37	9	162	19.2	10.43	96.33	9	cell organization and biogenesis;metabolic process	ribosome	RNA binding;structural molecule activity	Pf01246	814028	PF3D7_1309100	PF13_0049	13	Ribosome	Formation of a pool of free 40S subunits; GTP hydrolysis and joining of the 60S ribosomal subunit; SRP-dependent cotranslational protein targeting to membrane; Nonsense Mediated Decay (NMD) independent of the Exon Junction Complex (EJC); Nonsense Mediated Decay (NMD) enhanced by the Exon Junction Complex (EJC); L13a-mediated translational silencing of Ceruloplasmin expression		13	0	1.141	0.366	1.922	1.057	1.193	0.416	1.371	1.483	1.466	4.241	4.759	4.538	0.718	0.781	0.963	2.93788e+07	1.81437e+07	6.34048e+06	3.74051e+07	2.30081e+07	2.03096e+07
High	Master Protein	Q8IIW0	Chromatin remodeling protein OS=Plasmodium falciparum (isolate 3D7) OX=36329 GN=PF3D7_1104200 PE=4 SV=1	0	FALSE	31.232	9	9	13	9	1426	167.3	6.55	31.91	9	cell organization and biogenesis;metabolic process;regulation of biological process	nucleus	catalytic activity;DNA binding;nucleotide binding	Pf00176, Pf00270, Pf00271, Pf11496	810605	PF3D7_1104200	PF11_0053	11				0	0	0.237	0.251	0.663	0.413	0.246	0.831	3.809	2.894		3.108	2.168	1.13	0.448	0.363	1.002	3.35425e+06	445304	365917	1.82772e+06	454421	70634.7
High	Master Protein	A0A144A3T1	Fructose-bisphosphate aldolase OS=Plasmodium falciparum (isolate 3D7) OX=36329 GN=PF3D7_1444800 PE=3 SV=1	0	FALSE	31.196	39	9	19	9	369	40.1	8.12	53.48	9	cell organization and biogenesis;metabolic process	cytoplasm	catalytic activity;protein binding	Pf00274	812007	PF3D7_1444800	PF14_0425	14	Biosynthesis of antibiotics; Carbon metabolism; Metabolic pathways; Biosynthesis of amino acids; Pentose phosphate pathway; Biosynthesis of secondary metabolites; Fructose and mannose metabolism; Glycolysis / Gluconeogenesis	Gluconeogenesis; Platelet degranulation ; Fructose catabolism; Glycolysis; Neutrophil degranulation		22	0	0.207	0.204	0.919	0.11	0.048	0.81	3.784	0.667	0.417	4.078	0.843	0.631	0.115	0.052	0.625	6.11865e+06	666005	500809	3.89945e+06	337898	220028
High	Master Protein	Q8IK22	Exported lipase 1 OS=Plasmodium falciparum (isolate 3D7) OX=36329 GN=PF3D7_1001400 PE=4 SV=1	0	FALSE	30.616	11	7	19	7	921	107.6	5.21	48.6	7	metabolic process	membrane	catalytic activity	Pf00561, Pf12146, Pf12695, Pf12697	810176	PF3D7_1001400	PF10_0018	10				0	0	0.759	2.503	3.182	2.383	3.481	4.871	5.393	3.875	6.384	1.152	1.11	1.622	1.04	1.314	1.461	307582	82337.2	938244	1.43711e+06	970855	1.40292e+06
High	Master Protein	Q8ID28	26S proteasome regulatory subunit RPN11 OS=Plasmodium falciparum (isolate 3D7) OX=36329 GN=PF3D7_1368100 PE=4 SV=1	0	FALSE	30.434	29	7	19	7	311	35.2	6.73	48.43	7	metabolic process	proteasome	catalytic activity;protein binding	Pf01398, Pf13012, Pf14464	813911	PF3D7_1368100	MAL13P1.343	13	Proteasome	Ub-specific processing proteases; UCH proteinases; Cross-presentation of soluble exogenous antigens (endosomes); Neutrophil degranulation; MAPK6/MAPK4 signaling; Metalloprotease DUBs; Removal of licensing factors from origins; Regulation of DNA replication; Antigen processing: Ubiquitination & Proteasome degradation; Orc1 removal from chromatin		27	0	0.194	0.224	0.592	0.075	0.055	1.214	3.291	0.363	0.248	2.567	0.358	0.279	0.129	0.102	0.73	8.73844e+06	833739	959825	4.60608e+06	302719	103711
High	Master Protein	Q8I669	EMP1-trafficking protein OS=Plasmodium falciparum (isolate 3D7) OX=36329 GN=PF3D7_0202200 PE=4 SV=1	0	FALSE	30.284	16	4	29	4	290	33.7	9.66	92.47	4		membrane			812618	PF3D7_0202200	PFB0106c	2				0	0	1.013	2.109	4.031	3.022	4.979	1.962	3.518	2.814	4.246	1.691	1.339	1.74	0.973	1.829	1.411	4.37946e+06	2.56513e+06	5.72687e+06	1.42401e+07	8.10056e+06	9.46997e+06
High	Master Protein	A0A143ZWU2	GBP130 protein OS=Plasmodium falciparum (isolate 3D7) OX=36329 GN=PF3D7_1016300 PE=4 SV=1	0	FALSE	30.149	52	6	23	6	824	95.8	5.14	67.71	6		membrane		Pf02526	810317	PF3D7_1016300	PF10_0159	10				0	0	0.118	0.156	0.994	0.125	0.142	1.496	7.728	1.364	1.424	6.264	0.841	1.049	0.156	0.189	1.227	2.35553e+07	1.17308e+06	2.18341e+06	1.68309e+07	1.62499e+06	1.78292e+06
High	Master Protein	Q8IDN4	DNA/RNA-binding protein Alba 2 OS=Plasmodium falciparum (isolate 3D7) OX=36329 GN=PF3D7_1346300 PE=4 SV=1	0	FALSE	29.991	41	7	26	7	211	25	7.97	72.1	7		cytoplasm;nucleus	DNA binding;RNA binding	Pf01918	813792	PF3D7_1346300	MAL13P1.233	13				0	0	0.359	0.55	1.14	0.285	0.107	1.189	4.382	0.84	0.438	4.273	0.683	0.161	0.213	0.094	0.495	1.22475e+07	2.24945e+06	1.57497e+06	1.24403e+07	1.77366e+06	713189
High	Master Protein	Q8I5Y9	Tetratricopeptide repeat protein, putative OS=Plasmodium falciparum (isolate 3D7) OX=36329 GN=PF3D7_1205600 PE=4 SV=1	0	FALSE	29.987	23	6	12	6	333	39	4.89	37.39	6			protein binding	Pf10516, Pf13424	811109	PF3D7_1205600	PFL0280c	12				0	0	0.239	0.167	0.664	0.065	1.156	0.832	1.971	0.442	0.25	3.169	0.467	0.156	0.105	0.127	0.626	5.79053e+06	481340	818963	3.37372e+06	245344	58536.5
High	Master Protein	Q8IIX0	60S acidic ribosomal protein P1, putative OS=Plasmodium falciparum (isolate 3D7) OX=36329 GN=PF3D7_1103100 PE=3 SV=1	0	FALSE	29.883	75	5	20	5	118	13	4.6	63.05	5	metabolic process;regulation of biological process	ribosome	enzyme regulator activity;structural molecule activity	Pf00428	810596	PF3D7_1103100	PF11_0043	11	Ribosome	Formation of a pool of free 40S subunits; GTP hydrolysis and joining of the 60S ribosomal subunit; SRP-dependent cotranslational protein targeting to membrane; Nonsense Mediated Decay (NMD) independent of the Exon Junction Complex (EJC); Nonsense Mediated Decay (NMD) enhanced by the Exon Junction Complex (EJC); L13a-mediated translational silencing of Ceruloplasmin expression		13	0	0.109	0.145	0.868	0.09	0.07	1.473	7.57	1.035	0.706	5.588	0.713	0.479	0.092	0.093	0.672	2.72787e+07	1.05952e+06	1.77506e+06	2.02325e+07	1.28184e+06	749770
High	Master Protein	sp	THIO_HUMAN	0	TRUE	29.771	47	4	36	4	104	11.6	4.92	107.17	4												0	0	1.401	0.964	1.244	1.247	1.182	1.136	1.025	0.89	0.807	0.861	0.784	0.767	0.88	0.733	0.948	9.19752e+06	7.12743e+06	7.05117e+06	9.71031e+06	6.21164e+06	5.19303e+06
High	Master Protein	O96264	ATP-dependent RNA helicase DDX47, putative OS=Plasmodium falciparum (isolate 3D7) OX=36329 GN=PF3D7_0218400 PE=3 SV=1	0	FALSE	29.702	24	9	12	9	562	65.2	9.32	37.92	9	metabolic process	cytoplasm	catalytic activity;nucleotide binding	Pf00270, Pf00271	812770	PF3D7_0218400	PFB0860c	2				0	0	0.862	1.363	2.743	6.563	2.837	3.249	0.869	5.861	3.137	1.649	5.082	2.776	1.158	0.712	0.513	565163	162668	82562.8	3.64014e+06	2.68916e+06	925843
High	Master Protein	Q8ILZ9	Uncharacterized protein OS=Plasmodium falciparum (isolate 3D7) OX=36329 GN=PF3D7_1409600 PE=4 SV=1	0	FALSE	29.643	11	5	19	5	768	92.7	7.34	50.93	5		membrane			811675	PF3D7_1409600	PF14_0094	14				0	0	1.097	2.046	1.646	1.264	1.459	1.531	1.704	1.408	1.368	1.113	0.92	0.894	0.771	0.948	1.171	1.3362e+06	1.006e+06	1.82915e+06	3.16368e+06	1.94705e+06	1.98012e+06
High	Master Protein	O96258	40S ribosomal protein S26 OS=Plasmodium falciparum (isolate 3D7) OX=36329 GN=PF3D7_0217800 PE=1 SV=1	0	FALSE	29.373	34	4	22	4	107	12.5	10.98	63.14	4	metabolic process	ribosome	RNA binding;structural molecule activity	Pf01283	812765	PF3D7_0217800	PFB0830w	2	Ribosome	Formation of a pool of free 40S subunits; Nonsense Mediated Decay (NMD) independent of the Exon Junction Complex (EJC); Formation of the ternary complex, and subsequently, the 43S complex; GTP hydrolysis and joining of the 60S ribosomal subunit; SRP-dependent cotranslational protein targeting to membrane; Ribosomal scanning and start codon recognition; Nonsense Mediated Decay (NMD) enhanced by th…		15	0	0.673	0.124	2.938	5.003	2.727	0.241	5.693	7.224	4.052	23.603	30.384	17.653	1.472	0.748	0.561	3.12604e+06	2.36741e+06	247894	1.19677e+07	1.55578e+07	5.42664e+06
High	Master Protein	Q8I5F9	Ubiquitin-activating enzyme E1 OS=Plasmodium falciparum (isolate 3D7) OX=36329 GN=PF3D7_1225800 PE=3 SV=1	0	FALSE	29.341	8	6	11	6	1140	131.7	5.78	32.18	6	metabolic process;response to stimulus	cytoplasm	catalytic activity	Pf00899, Pf02134, Pf09358, Pf10585	811301	PF3D7_1225800	PFL1245w	12	Ubiquitin mediated proteolysis	Synthesis of active ubiquitin: roles of E1 and E2 enzymes		5	0	0.161	0.28	0.515	0.223	0.01	1.629	2.922		0.01	1.6		0.01		0.01	0.01	3.26415e+06	158698	295964	979572	45298.3
High	Master Protein	Q8IHN1	Ring-infected erythrocyte surface antigen OS=Plasmodium falciparum (isolate 3D7) OX=36329 GN=PF3D7_1149200 PE=4 SV=1	0	FALSE	29.274	9	8	14	5	1090	126.8	4.51	42.21	8			protein binding	Pf00226, Pf09687, Pf14308	811041	PF3D7_1149200	PF11_0509	11				0	3	0.192	0.393	0.332	0.191	0.081	1.845	1.483	1.151	0.444	0.8	0.642	0.272	0.755	0.278	0.363	1.0949e+07	1.17688e+06	2.82745e+06	2.50607e+06	1.06036e+06	329218
High	Master Protein	Q8IDF8	Putative rRNA methyltransferase OS=Plasmodium falciparum (isolate 3D7) OX=36329 GN=PF3D7_1354300 PE=3 SV=1	0	FALSE	29.119	9	9	18	9	1019	120.2	8.98	54	9	metabolic process	nucleus	catalytic activity	Pf01728, Pf07780, Pf11861	814250	PF3D7_1354300	PF13_0286	13				0	0	1.018	0.637	3.426	2.457	4.026	0.549	3.194	2.276	3.925	4.548	4.149	7.018	0.75	1.064	1.536	601689	469301	123646	2.34755e+06	1.32212e+06	1.61256e+06
High	Master Protein	Q8II01	Tudor staphylococcal nuclease OS=Plasmodium falciparum (isolate 3D7) OX=36329 GN=PF3D7_1136300 PE=4 SV=1	0	FALSE	29.082	7	6	9	6	1098	128.5	8.62	27.48	6	metabolic process	cytoplasm;nucleus	catalytic activity;metal ion binding;protein binding;RNA binding	Pf00565, Pf00567	810921	PF3D7_1136300	TSN	11				0	0	0.196	0.186	0.571	0.091	0.137	1.293	2.65	0.608	0.702	2.916	0.37	0.543	0.162	0.286	1.152	3.04077e+06	303601	364542	1.26037e+06	112141	53032.1
High	Master Protein	Q8I6V3	Plasmepsin II OS=Plasmodium falciparum (isolate 3D7) OX=36329 GN=PF3D7_1408000 PE=1 SV=1	0	FALSE	28.538	21	7	14	6	453	51.4	5.59	44.57	7	metabolic process	membrane;vacuole	catalytic activity	Pf00026, Pf14541, Pf14543	811659	PF3D7_1408000	PF14_0077	14				0	1	0.295	0.282	0.737	0.228	0.185	0.977	2.273	0.566	0.458	2.511	0.752	0.459	0.224	0.144	0.692	6.31195e+06	838179	1.03971e+06	3.59765e+06	399484	246257
High	Master Protein	C0H516	Ras-related protein RAB7 OS=Plasmodium falciparum (isolate 3D7) OX=36329 GN=PF3D7_0903200 PE=4 SV=1	0	FALSE	28.512	57	8	20	8	206	23.8	7.66	55.78	8	regulation of biological process;response to stimulus	membrane;vacuole	catalytic activity;nucleotide binding;protein binding	Pf00025, Pf00071, Pf01926, Pf04670, Pf07728, Pf08477	813311	PF3D7_0903200	Rab7	9	Endocytosis; Phagosome	TBC/RABGAPs; Neutrophil degranulation		9	0	0.271	0.287	0.822	0.181	0.113	1.521	3.372	0.795	0.332	2.392	0.537	0.228	0.23	0.08	0.405	8.21427e+06	843599	1.24925e+06	5.07596e+06	543594	204846
High	Master Protein	Q8II28	FHA domain-containing protein, putative OS=Plasmodium falciparum (isolate 3D7) OX=36329 GN=PF3D7_1133700 PE=4 SV=1	0	FALSE	28.28	11	7	17	7	997	120.5	9.26	40.93	7			protein binding	Pf00498, Pf08719	810894	PF3D7_1133700	PF11_0347	11				0	0	1.535	0.179	31.27	32.17	22.943	0.117	2.21	4.438	3.198	100	100	100	1.096	0.727	0.667	23671.5	189839	2597.14	1.95661e+06	1824820	1.08286e+06
High	Master Protein	Q8I2X0	Eukaryotic translation initiation factor 3 subunit F, putative OS=Plasmodium falciparum (isolate 3D7) OX=36329 GN=PF3D7_0918300 PE=4 SV=1	0	FALSE	28.156	43	8	13	8	320	36.8	6.74	38.42	8	metabolic process	cytoplasm	protein binding;RNA binding	Pf01398, Pf13012	813459	PF3D7_0918300	PFI0895c	9		Formation of a pool of free 40S subunits; Formation of the ternary complex, and subsequently, the 43S complex; Ribosomal scanning and start codon recognition; L13a-mediated translational silencing of Ceruloplasmin expression		8	0	0.167	0.182	0.574	0.107	0.084	1.476	2.845	0.641	0.834	2.15	0.589		0.149	0.096	0.712	8.67415e+06	449571	708397	3.47596e+06	202806	42292.8
High	Master Protein	C6KT82	SNF2 helicase, putative OS=Plasmodium falciparum (isolate 3D7) OX=36329 GN=PF3D7_0624600 PE=4 SV=1	0	FALSE	27.91	6	9	11	9	2719	315.4	6.98	29.11	9	cell organization and biogenesis	nucleus	catalytic activity;metal ion binding;nucleotide binding;protein binding;RNA binding	Pf00176, Pf00270, Pf00271, Pf00628, Pf13771, Pf14446	3885918	PF3D7_0624600	PFF1185w	6				0	0	0.206	0.264	0.606	0.763	1.83	0.939	2.798	1.038	0.612	2.264	1.265	0.652	0.621	0.6	0.588	2.73842e+06	314070	225394	1.04401e+06	180661	34304.9
High	Master Protein	Q8IBQ5	40S ribosomal protein S10, putative OS=Plasmodium falciparum (isolate 3D7) OX=36329 GN=PF3D7_0719700 PE=1 SV=1	0	FALSE	27.79	37	5	32	5	137	16.5	9.73	95.24	5	cell organization and biogenesis;metabolic process	ribosome	RNA binding;structural molecule activity	Pf03501	2655124	PF3D7_0719700	PF07_0080	7	Ribosome	Formation of a pool of free 40S subunits; Nonsense Mediated Decay (NMD) independent of the Exon Junction Complex (EJC); Formation of the ternary complex, and subsequently, the 43S complex; GTP hydrolysis and joining of the 60S ribosomal subunit; SRP-dependent cotranslational protein targeting to membrane; Ribosomal scanning and start codon recognition; Nonsense Mediated Decay (NMD) enhanced by th…		15	0	0.15	0.192	1.018	0.21	0.155	1.318	5.842	1.221	0.86	4.572	1.096	0.753	0.209	0.134	0.693	8.0812e+06	924769	1.10443e+06	7.45489e+06	1.09479e+06	754185
High	Master Protein	C0H4V4	Rhoptry neck protein 5 OS=Plasmodium falciparum (isolate 3D7) OX=36329 GN=PF3D7_0817700 PE=4 SV=1	0	FALSE	27.592	9	8	12	8	1156	133.6	9.63	35.36	8					2655423	PF3D7_0817700	MAL8P1.73	8				0	0	0.295	0.504	0.177	0.186	0.181	1.949	0.479	0.849	0.827	0.336	0.435	0.424	0.453	0.442	0.975	4.55118e+06	653122	1.1981e+06	453609	62076.3	55826.4
High	Master Protein	Q8IJP6	Uncharacterized protein OS=Plasmodium falciparum (isolate 3D7) OX=36329 GN=PF3D7_1014900 PE=4 SV=1	0	FALSE	27.494	5	7	10	7	2279	267.8	7.83	25.75	7					810304	PF3D7_1014900	PF10_0146	10				0	0	0.484	0.888	0.712	0.01	0.33	1.834	0.902	0.01	0.418	0.812	0.01	0.376	0.01	0.463	100	2.15554e+06	361151	558396	358518		115648
High	Master Protein	Q8IKH3	26S proteasome regulatory subunit RPN2, putative OS=Plasmodium falciparum (isolate 3D7) OX=36329 GN=PF3D7_1466300 PE=3 SV=1	0	FALSE	27.472	9	7	11	7	1172	132.7	5.26	33.77	7	metabolic process;regulation of biological process;transport	nucleus;proteasome	catalytic activity;enzyme regulator activity;protein binding;transporter activity	Pf01851, Pf13513, Pf13646	812214	PF3D7_1466300	PF14_0632	14	Proteasome	Ub-specific processing proteases; UCH proteinases; Cross-presentation of soluble exogenous antigens (endosomes); Neutrophil degranulation; MAPK6/MAPK4 signaling; Removal of licensing factors from origins; Regulation of DNA replication; Antigen processing: Ubiquitination & Proteasome degradation; Orc1 removal from chromatin		26	0	0.269	0.382	0.614	0.08	0.01		2.279		0.01	1.449	0.265	0.01	0.351	0.01	0.01	3.78417e+06	260438	421497	1.4322e+06	80568.6
High	Master Protein	Q8I447	DNA mismatch repair protein OS=Plasmodium falciparum (isolate 3D7) OX=36329 GN=PF3D7_0505500 PE=3 SV=1	0	FALSE	27.406	6	7	9	7	1350	156.3	6.4	26.17	7	cell organization and biogenesis;metabolic process;response to stimulus		catalytic activity;DNA binding;nucleotide binding	Pf00488, Pf01624, Pf05188, Pf05190, Pf05192	812907	PF3D7_0505500	PFE0270c	5	Mismatch repair	Mismatch repair (MMR) directed by MSH2:MSH6 (MutSalpha)		4	0	0.127	0.169	0.281	0.01	0.061	1.276	2.498	0.01		1.89	0.01	0.469	0.01	0.223	100	4.6822e+06	100114	372603	979929		47063.1
High	Master Protein	Q8IBI3	Proteasome subunit alpha type OS=Plasmodium falciparum (isolate 3D7) OX=36329 GN=PF3D7_0727400 PE=1 SV=1	0	FALSE	27.333	48	8	11	8	256	28.4	5.08	30.94	8	metabolic process	cytoplasm;nucleus;proteasome	catalytic activity	Pf00227, Pf10584	2655165	PF3D7_0727400	PF07_0112	7	Proteasome	Ub-specific processing proteases; UCH proteinases; Cross-presentation of soluble exogenous antigens (endosomes); Neutrophil degranulation; MAPK6/MAPK4 signaling; Removal of licensing factors from origins; Regulation of DNA replication; Antigen processing: Ubiquitination & Proteasome degradation; Orc1 removal from chromatin		26	0	0.245	0.266	0.648	0.122	0.358	1.273	2.344	1.053	0.812	2.348	0.371	0.638	0.175	0.353	0.557	5.8815e+06	716566	1.09254e+06	3.36164e+06	809277	350782
High	Master Protein	sp	K1H5_HUMAN	0	TRUE	27.033	15	7	26	1	425	47.6	4.81	63.83	7												0	0
High	Master Protein	Q8I4U7	Uncharacterized protein OS=Plasmodium falciparum (isolate 3D7) OX=36329 GN=PF3D7_1248700 PE=4 SV=1	0	FALSE	26.62	5	7	12	7	1989	231.2	6.32	29.97	7					811519	PF3D7_1248700	PFL2335w	12				0	0	0.327	0.291	0.846	0.293	0.073	1.185	2.992	1.618	0.529	3.556	1.539	0.307	0.336	0.089	0.327	2.39589e+06	124095	120466	1.55585e+06	190112	23414.1
High	Master Protein	Q8IL16	Uncharacterized protein OS=Plasmodium falciparum (isolate 3D7) OX=36329 GN=PF3D7_1445700 PE=4 SV=1	0	FALSE	26.59	24	7	14	7	351	41.9	9.38	41.65	7					812016	PF3D7_1445700	PF14_0434	14				0	0	0.231	0.183	1.269	0.694	0.501	0.793	7.411	3.727	1.384	6.933	3.794	1.746	0.547	0.266	0.475	3.45826e+06	220244	32770.3	3.90986e+06	1.55467e+06	520386
High	Master Protein	Q9U0N1	Glutamic acid-rich protein GARP OS=Plasmodium falciparum (isolate 3D7) OX=36329 GN=PF3D7_0113000 PE=4 SV=1	0	FALSE	26.501	14	5	16	5	673	79.7	4.93	52.49	5					813259	PF3D7_0113000	PFA_0620c	1				0	0	1.494	0.655	18.342	20.759	19.268	0.488	11.108	13.908	12.256	7.97	7.926	9.062	1.023	1.103	0.978	778262	716516	345039	1.33337e+07	1.11075e+07	9.63111e+06
High	Master Protein	Q8IKK4	Replication factor C subunit 3, putative OS=Plasmodium falciparum (isolate 3D7) OX=36329 GN=PF3D7_1463200 PE=3 SV=1	0	FALSE	26.268	26	6	10	6	344	39.2	7.09	31.04	6	metabolic process;response to stimulus	nucleus	catalytic activity;DNA binding;nucleotide binding	Pf00004, Pf08542, Pf13177	812183	PF3D7_1463200	PF14_0601	14	Mismatch repair; DNA replication; Nucleotide excision repair	Translesion Synthesis by POLH; Polymerase switching; Polymerase switching on the C-strand of the telomere		21	0	0.235	0.219	0.265	0.136	0.12	0.926	1.247	0.492	0.558	1.174	0.27	0.626	0.383	0.448		4.654e+06	563307	706655	837402	83957.4	46510.5
High	Master Protein	Q8IHY0	Protein phosphatase PPM2 OS=Plasmodium falciparum (isolate 3D7) OX=36329 GN=PF3D7_1138500 PE=3 SV=2	0	FALSE	26.095	9	6	9	6	924	105.3	4.51	29.12	6	metabolic process	cytoplasm;nucleus	catalytic activity;metal ion binding	Pf00481	810942	PF3D7_1138500	PF11_0396	11				0	0	0.748	1.297	0.785	0.45	4.136	1.734	1.523	0.602	1.258	0.878	0.347	1.074	0.395	2.511	1.167	2.2721e+06	808513	1.18784e+06	1.78719e+06	789669	807841
High	Master Protein	Q8IEE5	DNA helicase OS=Plasmodium falciparum (isolate 3D7) OX=36329 GN=PF3D7_1317100 PE=3 SV=1	0	FALSE	25.997	7	6	10	6	1005	115.1	6.35	30.1	6	metabolic process		catalytic activity;DNA binding;nucleotide binding	Pf00493, Pf07728, Pf14551	814071	PF3D7_1317100	PF13_0095	13	DNA replication	Switching of origins to a post-replicative state; Removal of licensing factors from origins; Regulation of DNA replication		9	0	0.183	0.262	0.594	0.01	0.085	1.431	2.377	0.01		1.661	0.01		0.01	0.119	100	4.23146e+06	295367	428926	1.6835e+06		23671.8
High	Master Protein	O97249	40S ribosomal protein S12 OS=Plasmodium falciparum (isolate 3D7) OX=36329 GN=RPS12 PE=1 SV=1	0	FALSE	25.956	52	7	16	7	141	15.4	5.05	43.32	7	metabolic process	ribosome	structural molecule activity	Pf01248	814388	PF3D7_0307100	PFC0295c	3	Ribosome	Formation of a pool of free 40S subunits; Nonsense Mediated Decay (NMD) independent of the Exon Junction Complex (EJC); Formation of the ternary complex, and subsequently, the 43S complex; GTP hydrolysis and joining of the 60S ribosomal subunit; SRP-dependent cotranslational protein targeting to membrane; Ribosomal scanning and start codon recognition; Nonsense Mediated Decay (NMD) enhanced by th…		15	0	0.098	0.104	0.742	0.115	0.061	1.085	7.27	0.911	0.481	4.99	0.949	0.425	0.159	0.113	0.497	2.40717e+07	1.78471e+06	2.52388e+06	1.28556e+07	1.34101e+06	814914
High	Master Protein	Q8IL59	Uncharacterized protein OS=Plasmodium falciparum (isolate 3D7) OX=36329 GN=PF3D7_1441100 PE=4 SV=1	0	FALSE	25.615	20	5	13	5	227	26.3	3.59	36.21	5					811972	PF3D7_1441100	PF14_0390	14				0	0	0.01	0.01	1.043	0.01	0.01		100			100			0.01	0.01		1.64386e+06			1.47858e+06
High	Master Protein	Q8IJ60	Methionine--tRNA ligase OS=Plasmodium falciparum (isolate 3D7) OX=36329 GN=PF3D7_1034900 PE=3 SV=1	0	FALSE	25.479	12	8	10	8	889	104.1	7.61	29.57	8	metabolic process	cytoplasm	catalytic activity;nucleotide binding	Pf00133, Pf01406, Pf09334	810497	PF3D7_1034900	PF10_0340	10	Aminoacyl-tRNA biosynthesis; Selenocompound metabolism			2	0	0.311	0.246	0.808	0.28	0.177	0.866	3.272	1.234		3.066	1.938		0.225	0.271	1.917	6.91959e+06	555812	474361	4.10078e+06	992620	70258.4
High	Master Protein	Q8I2F7	Ring-exported protein 3 OS=Plasmodium falciparum (isolate 3D7) OX=36329 GN=PF3D7_0936300 PE=4 SV=1	0	FALSE	25.478	17	3	14	3	326	37.6	4.58	56.13	3		membrane			813631	PF3D7_0936300	REX3	9				0	0	0.451	1.908	4.317	3.855	5.092	4.229	2.251	8.544	10.836	1.834	2.02	3.182	0.882	1.735	1.967	735097	83238.6	1.35225e+06	2.7263e+06	2.26435e+06	3.65707e+06
High	Master Protein	Q8IB60	Protein transport protein SEC23 OS=Plasmodium falciparum (isolate 3D7) OX=36329 GN=pfsec23 PE=2 SV=1	0	FALSE	25.407	14	9	10	9	759	86.1	6.34	26.8	9	transport	cytoplasm	metal ion binding	Pf00626, Pf04810, Pf04811, Pf04815, Pf08033	2655487	PF3D7_0822600	Pfsec23	8	Protein processing in endoplasmic reticulum	Cargo concentration in the ER; Antigen Presentation: Folding, assembly and peptide loading of class I MHC		13	0	0.277	0.425	0.325	0.01	0.01	1.402	1.321	0.01	0.01	0.822	0.01	0.01	0.01	0.01		5.73384e+06	919691	1.39692e+06	1.3065e+06
High	Master Protein	Q8IJZ7	60S ribosomal protein L13, putative OS=Plasmodium falciparum (isolate 3D7) OX=36329 GN=PF3D7_1004000 PE=1 SV=1	0	FALSE	25.39	23	5	17	5	202	23.7	10.18	45.67	5	metabolic process	ribosome	RNA binding;structural molecule activity	Pf00572	810201	PF3D7_1004000	PF10_0043	10	Ribosome	Formation of a pool of free 40S subunits; GTP hydrolysis and joining of the 60S ribosomal subunit; SRP-dependent cotranslational protein targeting to membrane; Nonsense Mediated Decay (NMD) independent of the Exon Junction Complex (EJC); Nonsense Mediated Decay (NMD) enhanced by the Exon Junction Complex (EJC); L13a-mediated translational silencing of Ceruloplasmin expression		13	0	0.191	0.447	0.974	0.22	0.113	1.183	4.242	0.533	0.328	2.336	0.564	0.288	0.232	0.132	0.513	1.50532e+07	2.5826e+06	3.31342e+06	1.11279e+07	1.87966e+06	898805
High	Master Protein	C0H4L6	Uncharacterized protein OS=Plasmodium falciparum (isolate 3D7) OX=36329 GN=PF3D7_0706500 PE=4 SV=1	0	FALSE	25.379	6	8	14	8	1706	196.4	8.13	38.08	8					9221894	PF3D7_0706500	MAL7P1.204	7				0	0	0.229	0.425	0.862	0.305	0.748	1.009	4.017	1.288	6.479	3.982	1.058		0.309	0.25		2.55032e+06	161598	155142	2.45071e+06	184569	117670
High	Master Protein	Q7KQK3	Heat shock protein DNAJ homologue Pfj4 OS=Plasmodium falciparum (isolate 3D7) OX=36329 GN=PF3D7_1211400 PE=4 SV=1	0	FALSE	25.332	37	6	9	6	244	28	9.03	28.53	6	response to stimulus	cytoplasm;nucleus	protein binding	Pf00226	811166	PF3D7_1211400	PFL0565w	12		Regulation of HSF1-mediated heat shock response		4	0	0.14	0.181	0.861	0.18	0.089	1.302	5.01	1.666	0.765	4.248	1.048	0.566	0.222	0.106	0.54	5.18607e+06	328298	441591	2.55476e+06	420241	202455
High	Master Protein	Q8I5K4	Heterochromatin protein 1 OS=Plasmodium falciparum (isolate 3D7) OX=36329 GN=PF3D7_1220900 PE=1 SV=1	0	FALSE	25.158	25	5	10	5	266	31	9.48	31.41	5	cell organization and biogenesis;cell proliferation;regulation of biological process	chromosome;nucleus		Pf00385	811253	PF3D7_1220900	PFL1005c	12				0	0	0.2	0.449	0.622	0.176	0.01	2.244	1.995	0.767	0.01	0.813	0.4	0.01	0.41	0.01	0.01	3.10261e+06	310852	554569	1.35922e+06	87425.6
High	Master Protein	sp	GSTP1_HUMAN	0	TRUE	24.912	44	6	7	6	209	23.2	5.64	27.5	6												0	0	100	100	100	100		3.744	2.949	4.761	0.01	0.198	0.298	0.01	1.615	0.01	0.01		333883	4.46656e+06	166996	393533
High	Master Protein	Q8IL07	Centrin-2 OS=Plasmodium falciparum (isolate 3D7) OX=36329 GN=PF3D7_1446600 PE=3 SV=1	0	FALSE	24.644	52	5	16	5	168	19.3	4.69	54.97	5			metal ion binding	Pf00036, Pf13405, Pf13499, Pf13833, Pf14658	812025	PF3D7_1446600	CEN2	14				0	0	0.24	0.375	0.184	0.039	0.109	2.352	0.848	0.251	0.342	0.506	0.12	0.056	0.251	0.111	0.65	8.79694e+06	1.04566e+06	2.25296e+06	1.01065e+06	252356	134223
High	Master Protein	Q8I484	Rhoptry-associated protein 2 OS=Plasmodium falciparum (isolate 3D7) OX=36329 GN=PF3D7_0501600 PE=4 SV=1	0	FALSE	24.608	19	6	10	6	398	46.7	8.79	28.56	6					812869	PF3D7_0501600	RAP2	5				0	0	0.228	0.491	0.227	0.111	0.3	2.134	0.943	0.462	1.076	0.424	0.208	0.487	0.49	0.673	0.688	5.2723e+06	714463	1.64852e+06	741555	448438	263370
High	Master Protein	Q8IB66	RNA-binding protein, putative OS=Plasmodium falciparum (isolate 3D7) OX=36329 GN=PF3D7_0823200 PE=4 SV=1	0	FALSE	24.403	26	6	11	5	286	32.4	9.1	34.29	6	regulation of biological process		protein binding;RNA binding	Pf00076, Pf00397, Pf13893, Pf14259	2655381	PF3D7_0823200	MAL8P1.40	8				0	1	0.226	0.207	1.091	0.308	0.341	0.864	3.896	1.055	1.047	4.536	1.15	1.458	0.194	0.176	0.98	6.53846e+06	510209	442790	5.70597e+06	613959	541250
High	Master Protein	Q8II72	Parasitophorous vacuolar protein 1 OS=Plasmodium falciparum (isolate 3D7) OX=36329 GN=PF3D7_1129100 PE=4 SV=1	0	FALSE	24.128	19	7	19	6	452	51.9	5.07	53.95	7					810849	PF3D7_1129100	PF11_0302	11				0	1	0.192	0.185	0.703	0.13	0.116	0.873	3.764	0.64	0.591	4.379	0.697	0.677	0.191	0.204	0.882	1.22e+07	1.30193e+06	1.24735e+06	6.88253e+06	652191	413621
High	Master Protein	Q8I603	Eukaryotic translation initiation factor 5A OS=Plasmodium falciparum (isolate 3D7) OX=36329 GN=PF3D7_1204300 PE=3 SV=1	0	FALSE	24.111	34	4	13	4	161	17.6	5.76	41.41	4	metabolic process;regulation of biological process		RNA binding	Pf01287	811095	PF3D7_1204300	PFL0210c	12		Hypusine synthesis from eIF5A-lysine		4	0	0.153	0.1	0.672	0.074	0.141	0.91	5.024	0.481	0.784	8.131	0.455	0.537	0.077	0.23	1.173	7.21904e+06	721996	687226	4.29763e+06	269070	258238
High	Master Protein	O77330	Asparagine synthase (glutamine-hydrolyzing) OS=Plasmodium falciparum (isolate 3D7) OX=36329 GN=PF3D7_0309500 PE=4 SV=1	0	FALSE	23.964	10	4	8	4	610	69.8	7.25	30.85	4	metabolic process		catalytic activity;nucleotide binding;protein binding	Pf00310, Pf00733, Pf12481, Pf13522, Pf13537	814410	PF3D7_0309500	PFC0395w	3	Alanine, aspartate and glutamate metabolism; Metabolic pathways; Biosynthesis of secondary metabolites	Amino acid synthesis and interconversion (transamination)		6	0	0.101	0.162	0.43	0.01	0.01	0.944	3.549	0.01	0.01	2.699	0.01	0.01	0.01	0.01		2.14805e+06	60365.1	172292	696813
High	Master Protein	Q8IK02	40S ribosomal protein S20e, putative OS=Plasmodium falciparum (isolate 3D7) OX=36329 GN=PF3D7_1003500 PE=1 SV=1	0	FALSE	23.699	27	4	27	4	118	13.5	9.63	80.51	4	metabolic process	ribosome	structural molecule activity	Pf00338	810196	PF3D7_1003500	PF10_0038	10	Ribosome	Formation of a pool of free 40S subunits; Nonsense Mediated Decay (NMD) independent of the Exon Junction Complex (EJC); Formation of the ternary complex, and subsequently, the 43S complex; GTP hydrolysis and joining of the 60S ribosomal subunit; SRP-dependent cotranslational protein targeting to membrane; Ribosomal scanning and start codon recognition; Nonsense Mediated Decay (NMD) enhanced by th…		15	0	0.36	0.359	1.439	0.64	0.515	1.121	3.999	1.664	1.434	3.713	1.413	1.259	0.445	0.358	0.869	1.44938e+07	2.46391e+06	2.91556e+06	1.26848e+07	4.13584e+06	3.23818e+06
High	Master Protein	C6KSW5	Eukaryotic translation initiation factor 3 subunit L OS=Plasmodium falciparum (isolate 3D7) OX=36329 GN=PF3D7_0612100 PE=3 SV=1	0	FALSE	23.681	18	6	8	6	656	78.1	8.24	25.25	6	cell organization and biogenesis;metabolic process;regulation of biological process	cytoplasm;membrane	protein binding;RNA binding	Pf10255	3885929	PF3D7_0612100	PFF0590c	6		Formation of a pool of free 40S subunits; Formation of the ternary complex, and subsequently, the 43S complex; Ribosomal scanning and start codon recognition; L13a-mediated translational silencing of Ceruloplasmin expression		8	0	0.341	0.314	0.738	0.205	0.269	2.286	2.847	0.826		1.946	0.361	1.429	0.322	0.299	0.831	1.7567e+06	30683	212200	581308	58444.5	104006
High	Master Protein	Q8I4S2	Coronin OS=Plasmodium falciparum (isolate 3D7) OX=36329 GN=PF3D7_1251200 PE=3 SV=1	0	FALSE	23.617	16	7	9	7	602	69	5.96	25.35	7	cellular component movement		protein binding	Pf00400, Pf08954	811544	PF3D7_1251200	PFL2460w	12				0	0	0.247	0.259	0.324	0.177	0.01	1.289	1.088	0.88	0.01	1.049	0.683	0.01	0.65	0.01	0.01	3.40471e+06	326233	262466	718741	182328
High	Master Protein	Q8IJW6	AP2 domain transcription factor AP2-I OS=Plasmodium falciparum (isolate 3D7) OX=36329 GN=PF3D7_1007700 PE=4 SV=1	0	FALSE	23.538	3	4	9	4	1597	182.6	6.23	28.66	4	regulation of biological process		protein binding	Pf00847, Pf14733	810233	PF3D7_1007700	ApiAP2	10				0	0	0.126	0.188	0.61	0.072	0.098	1.098	4.841	0.902	0.848	3.29	0.829	0.671	0.144	0.162	0.81	2.14717e+06	151912	121798	913002	72505.9	42905.9
High	Master Protein	Q8IJX3	Single-strand telomeric DNA-binding protein GBP2, putative OS=Plasmodium falciparum (isolate 3D7) OX=36329 GN=PF3D7_1006800 PE=4 SV=1	0	FALSE	23.448	29	6	10	6	246	29.5	9.11	34.37	6		vacuole	DNA binding;RNA binding	Pf00076, Pf13893, Pf14259	810226	PF3D7_1006800	PF10_0068	10				0	0	0.195	0.071	1.756	0.368	0.234	0.41	8.897	1.997	1.405	21.68	4.73	3.425	0.24	0.128	0.724	7.20703e+06	616123	173263	6.0335e+06	1.51999e+06	435353
High	Master Protein	Q8IJZ3	RNA-binding protein, putative OS=Plasmodium falciparum (isolate 3D7) OX=36329 GN=PF3D7_1004400 PE=4 SV=1	0	FALSE	23.35	12	9	14	9	880	106.2	8.7	39.57	9			RNA binding	Pf00076, Pf13893, Pf14259	810205	PF3D7_1004400	PF10_0047	10		mRNA Splicing; Processing of Capped Intron-Containing Pre-mRNA; Metabolism of RNA; mRNA Splicing - Minor Pathway		4	0	0.271	0.253	1.703	0.603	0.443	1.099	6.706	2.171	2.257	5.844	2.354	1.541	0.387	0.337	0.962	2875270	65711.2	122125	4.25238e+06	1.30905e+06	754475
High	Master Protein	Q8ILZ7	CUGBP Elav-like family member 2, putative OS=Plasmodium falciparum (isolate 3D7) OX=36329 GN=PF3D7_1409800 PE=4 SV=1	0	FALSE	22.783	14	6	10	6	514	59.2	7.5	26.67	6	metabolic process	cytoplasm;nucleus	catalytic activity;metal ion binding;protein binding;RNA binding	Pf00076, Pf00397, Pf08675, Pf13893, Pf14259	811677	PF3D7_1409800	PF14_0096	14				0	0	0.153	0.174	0.608	0.062	0.036	1.073	3.622	0.393	0.239	3.445	0.4	0.205	0.105	0.059	0.583	8.02207e+06	580907	887608	4.0953e+06	232602	73653.9
High	Master Protein	Q8ILJ7	Phosphoenolpyruvate carboxylase OS=Plasmodium falciparum (isolate 3D7) OX=36329 GN=PF3D7_1426700 PE=3 SV=1	0	FALSE	22.622	6	4	7	4	1148	133.9	7.81	25.78	4	metabolic process	cytosol	catalytic activity	Pf00311, Pf14010	811828	PF3D7_1426700	PF14_0246	14	Metabolic pathways; Carbon metabolism; Pyruvate metabolism			3	0	0.221	0.154	0.479	0.01	0.01		2.86	0.01	0.01	2.365	0.01	0.01	0.01	0.01		1.33088e+06	52962.5	51267.4	352741
High	Master Protein	Q8IHV2	Uncharacterized protein OS=Plasmodium falciparum (isolate 3D7) OX=36329 GN=PF3D7_1141300 PE=4 SV=1	0	FALSE	22.263	9	7	11	7	1012	120.3	9.11	32.22	7	metabolic process			Pf04111, Pf07888	810970	PF3D7_1141300	PF11_0424	11				0	0	0.332	0.432	0.131	0.141	0.01	1.302	0.459	0.58	0.01	0.4	0.572	0.01	1.508	0.01	0.01	2.48627e+06	273299	387291	139047	51950.2
High	Master Protein	Q8I5P4	Signal recognition particle subunit SRP19 OS=Plasmodium falciparum (isolate 3D7) OX=36329 GN=PF3D7_1216300 PE=4 SV=1	0	FALSE	22.188	43	5	12	5	152	18	9.73	37.56	5	cell organization and biogenesis;transport	cytoplasm;membrane;nucleus	protein binding;RNA binding	Pf01922	811210	PF3D7_1216300	PFL0785c	12	Protein export			1	0	1.016	0.325	1.537	0.67	0.684	0.926	1.642	1.419	0.673	3.834	1.142	0.901	0.436	0.388	0.729	1.8423e+06	538592	458225	1.96937e+06	750326	373647
High	Master Protein	Q8ILM2	Nucleolar GTP-binding protein 2 OS=Plasmodium falciparum (isolate 3D7) OX=36329 GN=PF3D7_1423000 PE=3 SV=1	0	FALSE	21.95	17	7	10	7	487	57.1	9.72	27.01	7		nucleus	catalytic activity;nucleotide binding	Pf01926, Pf02421, Pf08153	811803	PF3D7_1423000	PF14_0221	14	Ribosome biogenesis in eukaryotes			1	0	0.01	0.01	3.538	2.795	3.297		100	100	100	100	100	100	0.87	0.966	1.111	391238			1.59085e+06	1.11679e+06	1.21841e+06
High	Master Protein	Q8IIC4	Ribonucloprotein OS=Plasmodium falciparum (isolate 3D7) OX=36329 GN=PF3D7_1123900 PE=3 SV=1	0	FALSE	21.857	46	3	10	3	145	16	5.16	31.93	3	metabolic process	nucleus;spliceosomal complex	RNA binding	Pf01248	810797	PF3D7_1123900	PF11_0250	11	Spliceosome; Ribosome biogenesis in eukaryotes	mRNA Splicing; Processing of Capped Intron-Containing Pre-mRNA; Metabolism of RNA; mRNA Splicing - Minor Pathway		6	0	0.142	0.139	0.974	0.109	0.01	0.979	4.783	0.769	0.01	4.886	0.785	0.01	0.161	0.01	0.01	6.03079e+06	390240	408827	3.49434e+06	301868
High	Master Protein	C6KTB4	Acetyl-CoA synthetase, putative OS=Plasmodium falciparum (isolate 3D7) OX=36329 GN=PF3D7_0627800 PE=3 SV=1	0	FALSE	21.793	10	7	10	7	997	113.8	7.8	28.91	7	metabolic process		catalytic activity	Pf00501, Pf13193	3885698	PF3D7_0627800	PFF1350c	6	Glycolysis / Gluconeogenesis; Biosynthesis of antibiotics; Propanoate metabolism; Pyruvate metabolism; Carbon metabolism; Biosynthesis of secondary metabolites; Metabolic pathways	Ethanol oxidation		11	0	0.216	0.29	0.438	0.167	0.01	1.3	2.277	0.511	0.01	2.051	0.411	0.01	0.218	0.01	0.01	3.24757e+06	297394	468215	1.1996e+06	121971
High	Master Protein	C6KSZ8	RNA and export factor binding protein, putative OS=Plasmodium falciparum (isolate 3D7) OX=36329 GN=PF3D7_0615700 PE=4 SV=1	0	FALSE	21.759	36	4	13	4	156	18.8	9.5	40.64	4			RNA binding	Pf00076, Pf13893, Pf14259	3885869	PF3D7_0615700	PFF0760w	6				0	0	1.724	0.01	3.591	6.541	6.868	0.01	2.245	3.953	3.694	100	100	100	1.884	2.099	0.935	603785	324570		1.86618e+06	2.7201e+06	2.48366e+06
High	Master Protein	Q8IIU5	Uncharacterized protein OS=Plasmodium falciparum (isolate 3D7) OX=36329 GN=PF3D7_1105800 PE=4 SV=2	0	FALSE	21.728	41	7	14	7	266	30.6	5.12	40.98	7					810621	PF3D7_1105800	PF11_0069	11				0	0	0.146	0.31	0.405	0.14	0.182	1.218	2.773	0.732	0.517	1.461	0.589	0.414	0.304	0.283	0.682	7.23144e+06	405139	1.18167e+06	2.31708e+06	365364	201352
High	Master Protein	A0A143ZX28	Transformer-2 protein homolog beta, putative OS=Plasmodium falciparum (isolate 3D7) OX=36329 GN=PF3D7_1002400.2 PE=4 SV=1	0	FALSE	21.727	29	6	13	6	246	29.8	10.07	33.73	6			RNA binding	Pf00076, Pf13893, Pf14259		PF3D7_1002400.2		10				0	0	0.417	0.01	6.155	4.686	3.198	0.01	12.529	6.101	4.421	100	100	100	0.767	0.52	0.731	1.37493e+06	296955		8.57361e+06	4.24006e+06	2.67303e+06
High	Master Protein	Q8IK17	Uncharacterized protein OS=Plasmodium falciparum (isolate 3D7) OX=36329 GN=PF3D7_1001900 PE=4 SV=1	0	FALSE	21.592	28	5	22	5	276	32.1	7.24	63.5	5		membrane			810181	PF3D7_1001900	PF10_0023	10				0	0	2.002	2.62	6.496	11.069	10.039	1.309	3.571	5.33	4.492	2.48	4.225	3.832	1.379	1.253	0.852	2.23934e+06	2.59146e+06	3.83805e+06	1.39082e+07	1.57603e+07	1.28116e+07
High	Master Protein	Q8I1T2	Nuclear cap-binding protein subunit 2 OS=Plasmodium falciparum (isolate 3D7) OX=36329 GN=PF3D7_0415500 PE=3 SV=1	0	FALSE	21.539	35	6	12	6	234	28	9.64	34.84	6	metabolic process	nucleus	RNA binding	Pf00076, Pf13893, Pf14259	812555	PF3D7_0415500	PFD0750w	4	Spliceosome; RNA transport; mRNA surveillance pathway	Formation of the Early Elongation Complex; Nonsense Mediated Decay (NMD) independent of the Exon Junction Complex (EJC); Nonsense Mediated Decay (NMD) enhanced by the Exon Junction Complex (EJC); mRNA Splicing; Processing of Capped Intron-Containing Pre-mRNA; mRNA Splicing - Minor Pathway		14	0	0.639	0.261	2.641	1.569	0.989	0.286	4.968	2.714	2.055	8.531	8.346	6.2	0.656	0.451	0.576	1.20147e+06	251504	102939	3.29206e+06	1537120	923849
High	Master Protein	O96271	Replication factor C subunit 1 OS=Plasmodium falciparum (isolate 3D7) OX=36329 GN=PF3D7_0219600 PE=3 SV=1	0	FALSE	21.405	8	6	7	6	904	104.1	9.04	21.68	6	metabolic process;response to stimulus	nucleus	catalytic activity;DNA binding;nucleotide binding	Pf00004, Pf00533, Pf03215, Pf08519, Pf13207, Pf13401, Pf13604	812779	PF3D7_0219600	PFB0895c	2	Nucleotide excision repair; DNA replication; Mismatch repair	Translesion Synthesis by POLH; Polymerase switching; Polymerase switching on the C-strand of the telomere		21	0	0.174	0.254	0.281	0.063	0.053	1.426	1.595	0.417	0.35	1.226	0.222	0.186	0.208	0.175	0.839	4.2468e+06	340652	476129	712861	40074.9	31035.6
High	Master Protein	Q8II71	26S proteasome regulatory subunit RPN7, putative OS=Plasmodium falciparum (isolate 3D7) OX=36329 GN=PF3D7_1129200 PE=4 SV=2	0	FALSE	21.383	18	5	7	5	393	46.6	6.8	21.56	5	metabolic process;regulation of biological process	proteasome	catalytic activity;enzyme regulator activity;protein binding	Pf01399, Pf10602	810850	PF3D7_1129200	PF11_0303	11	Proteasome	Ub-specific processing proteases; UCH proteinases; Cross-presentation of soluble exogenous antigens (endosomes); Neutrophil degranulation; MAPK6/MAPK4 signaling; Removal of licensing factors from origins; Regulation of DNA replication; Antigen processing: Ubiquitination & Proteasome degradation; Orc1 removal from chromatin		26	0	0.01	0.198	0.435	0.01	0.01	100	100			2.195	0.01	0.01	0.01	0.01		3.38596e+06		156332	1.08547e+06
High	Master Protein	Q8IB72	DnaJ protein, putative OS=Plasmodium falciparum (isolate 3D7) OX=36329 GN=PF3D7_0823800 PE=4 SV=1	0	FALSE	21.348	9	4	12	4	655	76.6	9.23	37	4	cellular homeostasis;metabolic process;regulation of biological process	membrane	catalytic activity;nucleotide binding	Pf00226	2655483	PF3D7_0823800	PF08_0032	8				0	0	5.791	0.495	0.806	0.436	0.52	0.664	1.124	0.953	0.383	1.286	1.281	0.829	0.6	0.471	0.653	1.92682e+06	981422	526410	1.42573e+06	733999	388337
High	Master Protein	Q8IB63	Uncharacterized protein OS=Plasmodium falciparum (isolate 3D7) OX=36329 GN=PF3D7_0822900 PE=4 SV=1	0	FALSE	21.341	7	5	7	5	1176	138.2	5.36	19.7	5					2655486	PF3D7_0822900	PF08_0035	8				0	0	0.209	0.406	0.226	0.558	1.006	1.814	1.273	1.063	1.915	0.636	0.892	1.607			1.801	2.61387e+06	310662	748180	318323	137075	227754
High	Master Protein	Q8I4W4	Signal recognition particle receptor subunit beta OS=Plasmodium falciparum (isolate 3D7) OX=36329 GN=PF3D7_1246800 PE=3 SV=1	0	FALSE	21.308	20	5	8	5	261	30.6	8.85	25.66	5	cell organization and biogenesis;regulation of biological process;response to stimulus;transport	membrane	catalytic activity;nucleotide binding	Pf00025, Pf09439	811501	PF3D7_1246800	PFL2245w	12	Protein export			1	0	0.218	0.286	0.472	0.118	0.01	1.311	2.354	0.479	0.01	1.286	0.302	0.01	0.251	0.01	0.01	2.15201e+06	187903	356289	672559	60899.5
High	Master Protein	Q8IFN9	Eukaryotic initiation factor 4A-III, putative OS=Plasmodium falciparum (isolate 3D7) OX=36329 GN=PF3D7_0422700 PE=3 SV=1	0	FALSE	21.297	19	4	7	4	390	44.8	7.61	24.78	4	metabolic process;regulation of biological process	cytoplasm;spliceosomal complex	catalytic activity;DNA binding;nucleotide binding;RNA binding	Pf00270, Pf00271, Pf04851	812458	PF3D7_0422700	PFD1070w	4	mRNA surveillance pathway; RNA transport; Spliceosome	Nonsense Mediated Decay (NMD) enhanced by the Exon Junction Complex (EJC)		6	0	0.184	0.01	0.549	0.01	0.01	0.01	2.984	0.01	0.01	100			0.01	0.01		902457	95151		378274
High	Master Protein	Q8I3I5	Eukaryotic translation initiation factor 3 subunit E OS=Plasmodium falciparum (isolate 3D7) OX=36329 GN=PF3D7_0528200 PE=3 SV=1	0	FALSE	21.283	13	7	11	7	517	61.4	7.34	27.9	7	cell organization and biogenesis;metabolic process;regulation of biological process	cytoplasm;membrane;nucleus	protein binding;RNA binding	Pf01399	813095	PF3D7_0528200	PFE1405c	5	RNA transport	Formation of a pool of free 40S subunits; Formation of the ternary complex, and subsequently, the 43S complex; Ribosomal scanning and start codon recognition; L13a-mediated translational silencing of Ceruloplasmin expression		9	0	0.225	0.394	0.751	0.301	0.197	1.479	3.625	1.446	1.2	2.053	0.548	0.322	0.291	0.134	0.83	4.70767e+06	386067	1.07335e+06	3.00777e+06	217090	210273
High	Master Protein	Q8IL22	Histidine--tRNA ligase OS=Plasmodium falciparum (isolate 3D7) OX=36329 GN=PF3D7_1445100 PE=4 SV=1	0	FALSE	21.073	6	6	8	6	1132	133.6	7.74	22.91	6	cell organization and biogenesis;metabolic process	cytoplasm;mitochondrion	catalytic activity;nucleotide binding	Pf00587, Pf03129, Pf13393	812010	PF3D7_1445100	PF14_0428	14	Aminoacyl-tRNA biosynthesis			1	0	0.277	0.587	0.834	0.273	0.694	1.335	2.218	0.798	2.206	1.509	0.598	1.181	0.408	1.291	1.889	1.97228e+06	207353	472644	1.16442e+06	113107	109650
High	Master Protein	Q9TY95	Serine-repeat antigen protein 5 OS=Plasmodium falciparum (isolate 3D7) OX=36329 GN=SERA5 PE=1 SV=1	0	FALSE	20.996	9	6	9	6	997	111.7	5.41	25	6	metabolic process;regulation of biological process	vacuole	catalytic activity;protein binding	Pf00112	812668	PF3D7_0207600	SERA-5	2				0	0	0.192	0.547	0.785	0.108	0.3	2.972	3.825	0.662	0.89	1.589	0.325	0.48	0.201	0.302	1.207	2.59102e+06	266595	885581	1.74922e+06	127410	66524.1
High	Master Protein	O96203	Eukaryotic peptide chain release factor subunit 1 OS=Plasmodium falciparum (isolate 3D7) OX=36329 GN=PF3D7_0212300 PE=3 SV=1	0	FALSE	20.877	18	7	13	7	427	48	7.03	35.01	7	cell organization and biogenesis;regulation of biological process	cytoplasm	catalytic activity;RNA binding	Pf03463, Pf03464, Pf03465	812711	PF3D7_0212300	PFB0550w	2	mRNA surveillance pathway	Eukaryotic Translation Termination; Nonsense Mediated Decay (NMD) independent of the Exon Junction Complex (EJC); Nonsense Mediated Decay (NMD) enhanced by the Exon Junction Complex (EJC)		8	0	0.185	0.199	0.571	0.077	0.01	0.97	2.659	0.445	0.01	2.445	0.484	0.01	0.204	0.01	0.01	6.97185e+06	427496	475272	2.90141e+06	71501.5
High	Master Protein	Q8I6Z4	ABC transporter E family member 1, putative OS=Plasmodium falciparum (isolate 3D7) OX=36329 GN=PF3D7_1368200 PE=4 SV=1	0	FALSE	20.807	14	7	7	7	619	70.2	8.85	19.89	7	cell organization and biogenesis;metabolic process;transport		catalytic activity;metal ion binding;nucleotide binding	Pf00005, Pf00037, Pf04068, Pf12797, Pf12837, Pf12838, Pf13187, Pf13237, Pf13304, Pf13484, Pf13746, Pf14697	813912	PF3D7_1368200	MAL13P1.344	13				0	0	0.202	0.235	0.596	0.158	0.182	1.279	3.159	0.743	0.99	2.795	0.551	0.774	0.318	0.253		3.81644e+06	242792	773914	1.61502e+06	119335	48395
High	Master Protein	C0H4U5	Uncharacterized protein OS=Plasmodium falciparum (isolate 3D7) OX=36329 GN=PF3D7_0813400 PE=4 SV=1	0	FALSE	20.681	14	5	10	5	659	76.8	5.5	28.93	5					2655280	PF3D7_0813400	PF08_0081	8				0	0	0.277	0.493	0.847	0.23	0.152	1.874	3.753	0.743	0.547	1.765	0.446	0.295	0.259	0.171	0.66	3.1875e+06	472179	982173	2.34194e+06	257186	88173.3
High	Master Protein	Q8IKP1	ATP-dependent RNA helicase DBP5 OS=Plasmodium falciparum (isolate 3D7) OX=36329 GN=PF3D7_1459000 PE=4 SV=1	0	FALSE	20.62	6	3	10	3	741	84.3	5.25	23.28	3	metabolic process;regulation of biological process	cytoplasm	catalytic activity;nucleotide binding	Pf00270, Pf00271, Pf13307	812145	PF3D7_1459000	PF14_0563	14				0	0	0.202	0.291	0.59	0.122	0.038	1.448	2.614	0.918	0.289	1.818	0.634	0.199	0.207	0.065	0.315	759458	145187	308638	504828	16022.4	4650.14
High	Master Protein	Q8I1Q9	Cdc2-related protein kinase 1 OS=Plasmodium falciparum (isolate 3D7) OX=36329 GN=PF3D7_0417800 PE=4 SV=1	0	FALSE	20.476	11	5	6	5	699	83.5	9.23	19.53	5	metabolic process;regulation of biological process	nucleus	catalytic activity;nucleotide binding	Pf00069, Pf07714	812509	PF3D7_0417800	Pfcrk-1	4				0	0	0.641	0.01	2.796	2.809	1.846	0.01	5.219	4.383	2.88	100	100	100	0.877	1.046	0.659	590766	195841		1.49533e+06	1.4537e+06	871521
High	Master Protein	Q8I608	Nucleosome assembly protein OS=Plasmodium falciparum (isolate 3D7) OX=36329 GN=PF3D7_1203700 PE=1 SV=2	0	FALSE	20.461	20	5	12	5	347	40.5	4.86	29.54	5	cell organization and biogenesis	cytoplasm;nucleus	DNA binding;protein binding	Pf00956	811090	PF3D7_1203700	PFL0185c	12				0	0	0.222	0.508	0.86	0.155	0.111	2.286	3.679	0.696	0.537	1.609	0.304	0.272	0.189	0.142	0.712	1.04716e+07	957590	2.07019e+06	6.47714e+06	719547	445305
High	Master Protein	Q8I5A9	Ras-related protein Rab-2 OS=Plasmodium falciparum (isolate 3D7) OX=36329 GN=PF3D7_1231100 PE=4 SV=1	0	FALSE	20.311	27	6	11	6	213	24.4	6.79	29.6	6	regulation of biological process;response to stimulus;transport	membrane;vacuole	catalytic activity;nucleotide binding	Pf00009, Pf00025, Pf00071, Pf01926, Pf08477	811352	PF3D7_1231100	Rab2	12				0	0	0.217	0.359	0.565	0.177	0.146	1.567	2.074	0.614	0.245	1.323	0.433	0.157	0.285	0.137	0.452	1.11918e+07	1.38176e+06	2.52721e+06	4.17689e+06	582898	95306.8
High	Master Protein	Q8I2B1	Aspartyl-tRNA synthetase OS=Plasmodium falciparum (isolate 3D7) OX=36329 GN=PF3D7_0102900 PE=3 SV=1	0	FALSE	20.22	14	6	9	6	626	73.4	8.18	24.45	6	metabolic process	cytoplasm	catalytic activity;nucleotide binding;protein binding	Pf00152, Pf01336	813166	PF3D7_0102900	PFA_0145c	1	Aminoacyl-tRNA biosynthesis			1	0	0.131	0.165	0.584	0.083	0.117	1.257	4.453	0.517	0.568	3.542	0.326	0.358	0.142	0.2	0.855	4.19357e+06	267647	363566	1.99808e+06	164007	141293
High	Master Protein	Q8I2R6	Uncharacterized protein OS=Plasmodium falciparum (isolate 3D7) OX=36329 GN=PF3D7_0924100 PE=4 SV=1	0	FALSE	20.141	17	10	21	10	698	84.5	8.91	44.87	10					813517	PF3D7_0924100	PFI1185c	9				0	0	1.238	0.308	2.302	2.566	2.185	0.499	1.849	2.394	1.641	3.709	6.397	3.972	1.23	0.983	0.858	1.93869e+06	1.0097e+06	302556	3.1039e+06	3.09985e+06	2.2449e+06
High	Master Protein	Q8IJA0	26S proteasome regulatory subunit RPN9, putative OS=Plasmodium falciparum (isolate 3D7) OX=36329 GN=PF3D7_1030500 PE=3 SV=1	0	FALSE	19.814	20	6	7	6	393	46.8	6.07	20.77	6	cell organization and biogenesis;metabolic process	cytosol;nucleus;proteasome	catalytic activity;protein binding;structural molecule activity	Pf01399	810455	PF3D7_1030500	PF10_0298	10	Proteasome	Ub-specific processing proteases; UCH proteinases; Cross-presentation of soluble exogenous antigens (endosomes); Neutrophil degranulation; MAPK6/MAPK4 signaling; Removal of licensing factors from origins; Regulation of DNA replication; Antigen processing: Ubiquitination & Proteasome degradation; Orc1 removal from chromatin		26	0	0.215	0.22	0.665	0.147	0.083	1.304	3.935	0.684	0.385	3.029	0.453	0.255	0.174	0.098	0.563	4.40371e+06	504674	662268	2.46322e+06	176602	91796.6
High	Master Protein	Q8ILA8	Uncharacterized protein OS=Plasmodium falciparum (isolate 3D7) OX=36329 GN=PF3D7_1435600 PE=4 SV=1	0	FALSE	19.653	5	6	6	6	1788	210.6	8.6	17.26	6			protein binding	Pf02463, Pf03938	811919	PF3D7_1435600	PF14_0337	14				0	0	2.99	0.45	4.86	0.01	0.01	0.859	0.142	0.01	0.01	0.332	0.01	0.01	0.01	0.01		1.28723e+06	84754.4	161278	8530.31
High	Master Protein	A0A5K1K8J3	Glideosome-associated connector OS=Plasmodium falciparum (isolate 3D7) OX=36329 GN=PF3D7_1361800 PE=4 SV=1	0	FALSE	19.626	4	6	6	6	2605	290.8	5.25	18.91	6												0	0	0.212	0.274	0.37	0.122	0.073	1.293	1.645	0.578	0.345	1.272	0.447	0.267	0.351	0.21	0.597	1.84936e+06	39790.2	55052.1	215400	23145.6	12739
High	Master Protein	Q8IIA8	Small nuclear ribonucleoprotein Sm D1 OS=Plasmodium falciparum (isolate 3D7) OX=36329 GN=PF3D7_1125500 PE=3 SV=1	0	FALSE	19.521	42	4	8	4	126	14.3	10.17	23.13	4	cell organization and biogenesis;metabolic process	spliceosomal complex	protein binding;RNA binding	Pf01423	810813	PF3D7_1125500	PF11_0266	11	Spliceosome	mRNA Splicing; Processing of Capped Intron-Containing Pre-mRNA; Metabolism of RNA; mRNA Splicing - Minor Pathway		5	0	0.31	0.315	0.92	0.256	0.115	1.016	2.899	0.824	0.602	2.853	0.811	0.442	0.284	0.151	0.775	2.7574e+06	376491	437594	1.85638e+06	328896	76458.6
High	Master Protein	Q8IB14	High mobility group protein B2 OS=Plasmodium falciparum (isolate 3D7) OX=36329 GN=PF3D7_0817900 PE=1 SV=1	0	FALSE	19.49	37	3	20	3	99	11.5	9.96	50.8	3	regulation of biological process	chromosome;cytosol;nucleus	DNA binding	Pf00505, Pf09011	2655422	PF3D7_0817900	PfHMGB2	8		Neutrophil degranulation; Regulation of TLR by endogenous ligand; Activation of DNA fragmentation factor		10	0	0.394	1.42	0.732	0.401	0.474	3.175	1.636	0.966	1.256	0.515	0.347	0.334	0.777	0.647	1.18	4.02356e+06	953114	3.3192e+06	1.89267e+06	1.06234e+06	1.25324e+06
High	Master Protein	O96221	Protein transport protein SEC31 OS=Plasmodium falciparum (isolate 3D7) OX=36329 GN=PF3D7_0214100 PE=3 SV=3	0	FALSE	19.348	6	5	8	5	1471	166.6	6.93	25.34	5	transport		protein binding	Pf12931	812728	PF3D7_0214100	Sec31p	2				0	0	0.241	0.308	0.378	0.01	0.01	1.278	1.629	0.01	0.01	1.275	0.01	0.01	0.01	0.01		1.66247e+06	136850	197265	475236
High	Master Protein	Q8IBE9	PRESAN domain-containing protein OS=Plasmodium falciparum (isolate 3D7) OX=36329 GN=PF3D7_0731300 PE=4 SV=1	0	FALSE	19.316	13	4	13	4	317	37.7	8.76	29.51	4		membrane		Pf09687	2654996	PF3D7_0731300	MAL7P1.174	7				0	0	0.415	0.42	7.088	14.126	2.526	2.359	14.791	26.214	4.922	14.548	27.244	5.129	1.822	0.343	0.179	328744	30884	181462	4.73196e+06	6.52253e+06	1.04298e+06
High	Master Protein	Q8IL19	Protein serine/threonine kinase-1 OS=Plasmodium falciparum (isolate 3D7) OX=36329 GN=PF3D7_1445400 PE=1 SV=1	0	FALSE	19.295	8	6	7	6	881	106.7	9.48	18.66	6	metabolic process;regulation of biological process	nucleus	catalytic activity;nucleotide binding	Pf00069, Pf07714	812013	PF3D7_1445400	LAMMER	14				0	0	0.516	0.571	1.816	0.794	1.067	0.801	4.11	1.484	2.064	3.999	1.426	1.879	0.347	0.549	1.353	962352	313155	272566	1.85895e+06	433097	710159
High	Master Protein	C6KSR5	Coatomer alpha subunit, putative OS=Plasmodium falciparum (isolate 3D7) OX=36329 GN=PF3D7_0606700 PE=4 SV=1	0	FALSE	19.279	6	6	8	6	1512	176.8	8.34	21.8	6	transport		protein binding;structural molecule activity	Pf00400, Pf04053, Pf06957	3885883	PF3D7_0606700	PFF0330w	6		COPI-dependent Golgi-to-ER retrograde traffic		5	0	0.237	0.311	0.746	0.261		1.246	2.363	0.755	0.53	1.897	0.875	0.886	0.311	0.212	0.628	2.1604e+06	307167	346461	1.24352e+06	181617	51515.1
High	Master Protein	Q8ILG6	Coatomer subunit beta, putative OS=Plasmodium falciparum (isolate 3D7) OX=36329 GN=PF3D7_1429800 PE=4 SV=2	0	FALSE	19.26	6	6	8	6	1370	159.9	6.23	20.44	6	transport	cytoplasm;membrane	structural molecule activity	Pf01602, Pf07718, Pf13646, Pf14806	811859	PF3D7_1429800	PF14_0277	14		Neutrophil degranulation; COPI-dependent Golgi-to-ER retrograde traffic		8	0	0.593	0.573	1.035	0.16	0.01	1.016	2.904	0.449	0.01	2.876	0.352	0.01	0.155	0.01	0.01	852785	255001	97990.4	492287	27522
High	Master Protein	Q8IDF0	DNA helicase OS=Plasmodium falciparum (isolate 3D7) OX=36329 GN=PF3D7_1355100 PE=3 SV=1	0	FALSE	19.242	10	5	9	5	929	105.6	5.29	27.59	5	metabolic process	nucleus	catalytic activity;DNA binding;nucleotide binding	Pf00493, Pf07728, Pf14551	814255	PF3D7_1355100	PF13_0291	13	DNA replication	Switching of origins to a post-replicative state; Removal of licensing factors from origins; Regulation of DNA replication		9	0	0.192	0.208	0.434	0.27	0.311	1.988	1.916	0.764	0.883	1.637			0.677	0.782	1.155	2.26445e+06	120473	289216	704543	45383.2	48376.4
High	Master Protein	Q8I5M3	Dynamin-like protein, putative OS=Plasmodium falciparum (isolate 3D7) OX=36329 GN=PF3D7_1218500 PE=4 SV=1	0	FALSE	19.179	9	5	7	5	1061	122.7	6.57	22.01	5	cell organization and biogenesis	cytoplasm	catalytic activity;protein binding	Pf00350	811231	PF3D7_1218500	PFL0895c	12				0	0	0.284	0.223	0.532	0.297	0.408	0.822	0.903	0.648	0.89	1.048	0.788	1.083	0.906	1.244	1.374	932440	101534	114054	315952	58783.6	75524.9
High	Master Protein	Q8IJA4	Pre-mRNA-splicing factor ATP-dependent RNA helicase PRP22, putative OS=Plasmodium falciparum (isolate 3D7) OX=36329 GN=PF3D7_1030100 PE=4 SV=1	0	FALSE	19.152	4	5	15	5	1290	149.3	8.53	41.14	5	metabolic process	cytoplasm;spliceosomal complex	catalytic activity;nucleotide binding;RNA binding	Pf00270, Pf00271, Pf00575, Pf04408, Pf07717, Pf13401	810451	PF3D7_1030100	PF10_0294	10	Spliceosome			1	0	1.852	1.61	1.123	0.772	1.624	0.846	0.682	0.437	1.286	0.697	0.498	1.221	0.618	1.38	2.103	1.96967e+06	2.15677e+06	2.00834e+06	2.0054e+06	1.06569e+06	1.6907e+06
High	Master Protein	Q8I607	Ubiquitin-conjugating enzyme E2 OS=Plasmodium falciparum (isolate 3D7) OX=36329 GN=PF3D7_1203900 PE=3 SV=1	0	FALSE	19.114	38	3	9	3	147	16.5	7.37	33.14	3	metabolic process;regulation of biological process	cytoplasm;endoplasmic reticulum	catalytic activity;nucleotide binding	Pf00179	811091	PF3D7_1203900	PFL0190w	12	Protein processing in endoplasmic reticulum; Ubiquitin mediated proteolysis	Synthesis of active ubiquitin: roles of E1 and E2 enzymes		6	0	0.101	0.168	0.323	0.01	0.01	1.569	2.818	0.01	0.01	1.797	0.01	0.01	0.01	0.01		7.42851e+06	649700	765808	1.89837e+06
High	Master Protein	Q8IL71	Vesicle-associated membrane protein, putative OS=Plasmodium falciparum (isolate 3D7) OX=36329 GN=PF3D7_1439800 PE=4 SV=1	0	FALSE	19.112	29	4	8	4	241	27.7	7.94	25.32	4	cell organization and biogenesis;transport	membrane		Pf00635	811959	PF3D7_1439800	PF14_0377	14		Neutrophil degranulation		3	0	0.168	0.222	0.733	0.122	0.01	1.145	3.243	0.725	0.01	3.31	0.633	0.01	0.224	0.01	0.01	4.39119e+06	252893	521301	2256506	186222
High	Master Protein	P50250	Adenosylhomocysteinase OS=Plasmodium falciparum (isolate 3D7) OX=36329 GN=PFE1050w PE=1 SV=2	0	FALSE	19.008	14	5	8	5	479	53.8	5.92	25.26	5	metabolic process;transport	cytosol	catalytic activity;nucleotide binding	Pf00670, Pf01262, Pf02254, Pf02826, Pf05221, Pf11444	813025	PF3D7_0520900	PFE1050w	5	Cysteine and methionine metabolism; Metabolic pathways	Sulfur amino acid metabolism; Methylation		8	0	0.293	0.315	1.115	0.227	0.198	1.076	4.283	0.774	0.678	3.982	0.72	0.63	0.178	0.158	0.875	1.50393e+06	181568	209042	1.69226e+06	183911	114228
High	Master Protein	Q8IL80	Thioredoxin peroxidase 1 OS=Plasmodium falciparum (isolate 3D7) OX=36329 GN=PF3D7_1438900 PE=3 SV=1	0	FALSE	18.978	41	5	7	5	195	21.8	7.17	23.65	5	cell communication;cellular homeostasis;metabolic process;regulation of biological process;response to stimulus	cytosol	antioxidant activity;catalytic activity;protein binding	Pf00578, Pf08534, Pf10417, Pf13778, Pf13905	811950	PF3D7_1438900	TPx1	14		Neutrophil degranulation; Detoxification of Reactive Oxygen Species; TP53 Regulates Metabolic Genes		11	0	0.222	0.212	0.764	0.208	0.069	1.044	4.002	0.936	0.316	3.739	0.859	0.286	0.272	0.084	0.558	5.0982e+06	556920	596504	2.97714e+06	776809	534964
High	Master Protein	Q8IL87	Eukaryotic translation initiation factor 2A OS=Plasmodium falciparum (isolate 3D7) OX=36329 GN=PF3D7_1438000 PE=3 SV=1	0	FALSE	18.95	8	5	8	5	661	76.8	8.97	21.98	5	metabolic process;regulation of biological process		protein binding;RNA binding	Pf08662	811942	PF3D7_1438000	PF14_0360	14				0	0	0.372	0.01	0.412	0.376		0.01	1.396	2.206	0.889	100	100	100	0.913	0.443	0.403	1.51566e+06	217059		1.0273e+06	372026	47652.1
High	Master Protein	C6KT20	Uncharacterized protein OS=Plasmodium falciparum (isolate 3D7) OX=36329 GN=PF3D7_0618000 PE=4 SV=1	0	FALSE	18.935	8	5	7	5	795	92.7	6.84	21.41	5		membrane			3885799	PF3D7_0618000	PFF0870w	6				0	0	0.323	0.314	0.244	0.052	0.01	1.194	0.993	0.19	0.01	0.829	0.183	0.01	0.236	0.01	0.01	4.80087e+06	471562	670243	693168	81977.4
High	Master Protein	Q8IC16	DNA replication licensing factor MCM7 OS=Plasmodium falciparum (isolate 3D7) OX=36329 GN=MCM7 PE=3 SV=1	0	FALSE	18.906	9	5	7	5	821	94.2	6.35	20.85	5	metabolic process	nucleus	catalytic activity;DNA binding;nucleotide binding	Pf00493, Pf07726, Pf07728, Pf14551	2655059	PF3D7_0705400	PF07_0023	7	DNA replication	Switching of origins to a post-replicative state; Removal of licensing factors from origins; Regulation of DNA replication		9	0	0.146	0.213	0.391	0.037	0.184	1.059	2.236	0.25	0.537	1.833		0.406	0.08	0.319		1.74988e+06	140637	136771	531463	8289.46	38337.8
High	Master Protein	Q8IFM1	Serine/threonine protein kinase, FIKK family OS=Plasmodium falciparum (isolate 3D7) OX=36329 GN=PF3D7_0424500 PE=4 SV=1	0	FALSE	18.725	14	6	16	6	622	74.4	8.92	45.92	6	metabolic process;regulation of biological process;response to stimulus	cytoplasm;membrane;nucleus	catalytic activity;nucleotide binding	Pf00069	812596	PF3D7_0424500	FIKK4.1	4				0	0	1.163	0.785	3.167	2.768	2.682	0.699	2.657	2.238	2.307	3.923	3.214	2.864	0.801	0.881	0.969	683948	733921	373163	2.76634e+06	1.68036e+06	1.40091e+06
High	Master Protein	Q8IKV6	Rhoptry neck protein 2 OS=Plasmodium falciparum (isolate 3D7) OX=36329 GN=PF3D7_1452000 PE=1 SV=1	0	FALSE	18.703	5	8	8	8	2189	249.3	8.73	21.91	8		membrane	protein binding	Pf03805	812077	PF3D7_1452000	PfRON2	14				0	0	0.444	0.492	0.347	0.471	0.184	1.215	0.748	0.867	0.494	0.703	0.772	0.506	1.16		0.362	4.54576e+06	628436	1.19447e+06	802830	609374	38098.8
High	Master Protein	Q8IL11	M17 leucyl aminopeptidase OS=Plasmodium falciparum (isolate 3D7) OX=36329 GN=PF3D7_1446200 PE=1 SV=1	0	FALSE	18.657	9	5	14	5	605	67.8	8.6	36.46	5	metabolic process	cytoplasm;cytosol	catalytic activity;metal ion binding;protein binding	Pf00883	812021	PF3D7_1446200	LAP	14	Metabolic pathways; Glutathione metabolism			2	0	0.132	0.366	0.762	0.136	0.104	2.824	6.406	1.025	0.695	1.958	0.345	0.207	0.182	0.117	0.724	7.03079e+06	319123	1.47408e+06	3.51642e+06	438769	169725
High	Master Protein	C6KTB3	Transportin OS=Plasmodium falciparum (isolate 3D7) OX=36329 GN=PF3D7_0627700 PE=4 SV=1	0	FALSE	18.506	7	7	9	7	1147	132.8	5.29	23.73	7	transport	cytoplasm;membrane;nucleus	protein binding;transporter activity	Pf03810, Pf13513, Pf13646	3885697	PF3D7_0627700	PFF1345w	6				0	0	0.488	0.43	0.623	0.209	0.723	0.882	1.702	0.614	0.251	1.929	0.551	0.416	0.243	0.754	3.452	1.97414e+06	1.21975e+06	825997	1.12168e+06	227621	260043
High	Master Protein	C0H4Z7	Uncharacterized protein OS=Plasmodium falciparum (isolate 3D7) OX=36329 GN=PF3D7_0831400 PE=4 SV=1	0	FALSE	18.468	17	5	18	5	302	36.4	6.09	47.57	5					9221938	PF3D7_0831400	MAL8P1.206	8				0	0	0.604	0.377	2.476	2.911	3.462	0.722	4.097	4.524	5.67	5.708	5.834	7.082	1.073	1.317	1.227	6.26684e+06	2.13771e+06	1.85207e+06	1.24569e+07	1.03563e+07	1.14969e+07
High	Master Protein	Q8I542	Calcyclin-binding protein OS=Plasmodium falciparum (isolate 3D7) OX=36329 GN=PF3D7_1238100 PE=4 SV=2	0	FALSE	18.46	12	2	5	2	228	26.6	8.27	18.31	2				Pf04969, Pf05002	811421	PF3D7_1238100	PFL1845c	12				0	0	0.194	0.245	0.371	0.105	0.01	1.259	3.172	0.541	0.01	2.52	0.43	0.01	0.171	0.01	0.01	3.78449e+06	312989	421606	1.48856e+06	170488
High	Master Protein	Q8IAR7	Tyrosine--tRNA ligase OS=Plasmodium falciparum (isolate 3D7) OX=36329 GN=PF3D7_0807900 PE=1 SV=1	0	FALSE	18.447	9	3	7	3	373	43.4	7.53	21.42	3	metabolic process	cytosol	catalytic activity;nucleotide binding;protein binding	Pf00579	2655248	PF3D7_0807900	MAL8P1.125	8	Aminoacyl-tRNA biosynthesis			1	0	0.155	0.146	0.865	0.077	0.01	0.944	5.343	0.602	0.01	5.66	0.708	0.01	0.098	0.01	0.01	2.89963e+06	221247	220723	1.84504e+06	78551.7
High	Master Protein	Q8IDG2	Proteasome subunit alpha type OS=Plasmodium falciparum (isolate 3D7) OX=36329 GN=PF3D7_1353900 PE=1 SV=1	0	FALSE	18.401	28	5	9	5	241	27.2	6.55	27.2	5	metabolic process	cytoplasm;nucleus;proteasome	catalytic activity	Pf00227, Pf10584	813832	PF3D7_1353900	MAL13P1.270	13	Proteasome	Ub-specific processing proteases; UCH proteinases; Cross-presentation of soluble exogenous antigens (endosomes); Removal of licensing factors from origins; Regulation of DNA replication; Antigen processing: Ubiquitination & Proteasome degradation; MAPK6/MAPK4 signaling; Orc1 removal from chromatin		24	0	0.292	0.268	0.772	0.405	0.736	0.918	2.664	0.74	1.346	2.902	0.854	1.552	0.459	0.834	1.818	3.20351e+06	284953	391287	1.7627e+06	85913	217572
High	Master Protein	O96205	Uncharacterized protein OS=Plasmodium falciparum (isolate 3D7) OX=36329 GN=PF3D7_0212500 PE=4 SV=2	0	FALSE	18.338	2	4	5	4	3990	477.6	8.27	14.98	4		membrane			812713	PF3D7_0212500	PFB0560w	2				0	0	0.01	0.01	0.01	0.01	0.01											1.14041e+06
High	Master Protein	sp	K1H6_HUMAN	0	TRUE	18.33	13	6	22	2	467	52.2	4.94	52.11	6												0	0	0.01	4.969	0.01	0.01	0.01	100				0.01	0.01	0.01				460568		1.66524e+06
High	Master Protein	Q8IJW2	Zinc finger protein, putative OS=Plasmodium falciparum (isolate 3D7) OX=36329 GN=PF3D7_1008100 PE=4 SV=1	0	FALSE	18.299	2	6	9	6	3853	452.7	8.51	25.26	6			metal ion binding;protein binding	Pf00628, Pf13771, Pf13832	810237	PF3D7_1008100	PF10_0079	10				0	0	4.155	1.647	0.447			1.154	0.73	0.371	0.46	1.287	0.585	0.725	0.508	0.63	1.24	632514	302577	764887	180240	27702.1	31702.7
High	Master Protein	Q8IJG6	Chromodomain-helicase-DNA-binding protein 1 homolog, putative OS=Plasmodium falciparum (isolate 3D7) OX=36329 GN=PF3D7_1023900 PE=4 SV=1	0	FALSE	18.203	2	6	9	6	3328	381	6.33	29.79	6	cell organization and biogenesis;metabolic process		catalytic activity;DNA binding;nucleotide binding	Pf00176, Pf00271, Pf00385, Pf11496	810389	PF3D7_1023900	PF10_0232	10				0	0	0.166	0.262	0.542	0.201	0.136	1.983	1.895	1.316	0.981	1.503	0.626	0.35	0.416	0.347	0.627	2.26085e+06	241278	582061	771855	278471	105621
High	Master Protein	Q8I2Y5	RNA-binding protein musashi, putative OS=Plasmodium falciparum (isolate 3D7) OX=36329 GN=PF3D7_0916700 PE=4 SV=1	0	FALSE	18.181	20	5	10	5	388	45.1	6.55	27.18	5			RNA binding	Pf00076, Pf13893, Pf14259	813444	PF3D7_0916700	PFI0820c	9				0	0	0.164	0.1	1.166	0.206	0.102	0.532	6.554	1.255	0.543	5.639	2.275	1.021	0.243	0.088	0.36	3.30566e+06	264581	223273	2.76906e+06	546185	113985
High	Master Protein	Q8I490	Uncharacterized protein OS=Plasmodium falciparum (isolate 3D7) OX=36329 GN=PF3D7_0501000 PE=4 SV=1	0	FALSE	17.986	14	3	15	3	260	30.7	9.45	42.13	3		membrane			812887	PF3D7_0501000	PFE0050w	5				0	0	0.55	1.177	3.938	3.28	3.589	2.323	7.312	6.001	7.51	3.003	2.824	3.345	0.844	1.114	1.08	2.9683e+06	562144	2.02694e+06	7.69743e+06	5.24047e+06	5.85022e+06
High	Master Protein	Q8I566	Serine hydroxymethyltransferase OS=Plasmodium falciparum (isolate 3D7) OX=36329 GN=SHMT PE=1 SV=1	0	FALSE	17.914	14	5	8	5	442	49.7	8.03	22.03	5	metabolic process	cytoplasm;mitochondrion	catalytic activity	Pf00464	811396	PF3D7_1235600	PFL1720w	12	Biosynthesis of antibiotics; Glyoxylate and dicarboxylate metabolism; Biosynthesis of secondary metabolites; Biosynthesis of amino acids; Carbon metabolism; Metabolic pathways; One carbon pool by folate; Glycine, serine and threonine metabolism	Carnitine synthesis; Metabolism of folate and pterines		15	0	0.147	0.309	0.82	0.413	0.461	4.283	4.274	1.391	1.554	2.651	0.281	0.314	0.251	0.281	1.117	6.21086e+06	1.79806e+06	1.07062e+07	8.67631e+06	2.46282e+06	2.78922e+06
High	Master Protein	C6KTA7	Ankyrin-repeat protein, putative OS=Plasmodium falciparum (isolate 3D7) OX=36329 GN=PF3D7_0627100 PE=4 SV=1	0	FALSE	17.867	6	6	15	6	1712	198.2	6.76	34.86	6			protein binding	Pf00023, Pf12796, Pf13637, Pf13857	3885764	PF3D7_0627100	PFF1315w	6				0	0	1.679	1.696	0.778	1.326	1.741	1.468	0.453	0.779	0.997	0.374	0.538	0.706	1.722	2.145	1.3	695978	701918	626236	492290	553202	656361
High	Master Protein	A0A143ZZ61	Phosphopyruvate hydratase OS=Plasmodium falciparum (isolate 3D7) OX=36329 GN=PF3D7_1015900 PE=3 SV=1	0	FALSE	17.808	18	4	4	4	446	48.6	6.6	12.72	4	cell organization and biogenesis;metabolic process;regulation of biological process	cell surface;cytoplasm;cytoskeleton;membrane;nucleus;vacuole	catalytic activity;metal ion binding;protein binding	Pf00113, Pf03952, Pf13378	810313	PF3D7_1015900	PF10_0155	10	Biosynthesis of amino acids; Carbon metabolism; Metabolic pathways; Biosynthesis of antibiotics; Glycolysis / Gluconeogenesis; RNA degradation; Biosynthesis of secondary metabolites	Gluconeogenesis; Glycolysis		12	0	0.292	0.453	0.731	0.433	0.322	1.552	2.504	1.483	1.103	1.614	0.956	0.711	0.592	0.44	0.744	1.99976e+06	333506	592851	1.30085e+06	502016	350854
High	Master Protein	A0A146M1Y0	PRESAN domain-containing protein OS=Plasmodium falciparum (isolate 3D7) OX=36329 GN=PF3D7_0832200.2 PE=4 SV=1	0	FALSE	17.657	18	4	7	4	293	34.3	5.06	21.18	4		membrane		Pf09687	9221933	PF3D7_0832200.2	MAL7P1.225.1; MAL7P1.225	7; 8				0	0	0.127	0.115	0.907	0.123	0.147	0.908	7.375	1.472	1.158	8.124	1.335	1.276	0.136	0.157	1.021	1.70867e+06	92813	83474.4	1.13483e+06	36013.7	90730.2
High	Master Protein	A0A5K1K8H7	Ras-related protein Rab-1B OS=Plasmodium falciparum (isolate 3D7) OX=36329 GN=PF3D7_0512600 PE=4 SV=1	0	FALSE	17.545	23	3	11	2	200	22.9	6.58	32.69	3												0	0	0.156	0.577	0.479	0.349	0.175	1.548	3.078	0.937	0.471	1.104	0.605	0.304	0.548	0.276	0.503	1.1554e+07	1.8912e+06	2.93137e+06	4.92735e+06	1.66888e+06	774188
High	Master Protein	Q8I2X3	Acid phosphatase OS=Plasmodium falciparum (isolate 3D7) OX=36329 GN=PF3D7_0918000 PE=1 SV=1	0	FALSE	17.544	12	4	10	4	396	44.6	8.57	35.82	4	metabolic process	endoplasmic reticulum;membrane	catalytic activity;protein binding		813456	PF3D7_0918000	GAP50	9				0	0	0.276	0.348	0.397	0.157	0.039	1.437	1.599	0.381	0.095	1.298	0.306	0.076	0.321	0.08	0.249	5.38974e+06	673254	1.40119e+06	1.26976e+06	230148	52856.4
High	Master Protein	Q8IKH2	AP2 domain transcription factor AP2-EXP OS=Plasmodium falciparum (isolate 3D7) OX=36329 GN=PF3D7_1466400 PE=1 SV=1	0	FALSE	17.53	7	4	6	4	813	92	8.41	17.66	4	regulation of biological process		DNA binding	Pf00847	812215	PF3D7_1466400	ApiAP2	14				0	0	0.244	0.35	0.673	0.294	0.326	0.981	2.941	0.826	0.838	1.925	0.841	0.933	0.437	0.485	1.109	2.51076e+06	370373	319175	1.55108e+06	252530	363545
High	Master Protein	Q8I1Z8	Pre-mRNA splicing factor, putative OS=Plasmodium falciparum (isolate 3D7) OX=36329 GN=PF3D7_0403200 PE=4 SV=1	0	FALSE	17.404	8	4	14	4	560	69.4	9.58	35.76	4					812590	PF3D7_0403200	PFD0150w	4				0	0	1.036	1.324	4.715	5.045	4.386	0.851	5.408	5.728	5.473	3.141	3.778	3.138	1.059	0.943	0.869	1.4439e+06	916170	456216	5.09485e+06	4.19882e+06	3.61721e+06
High	Master Protein	Q8IEC8	Translocation protein SEC63, putative OS=Plasmodium falciparum (isolate 3D7) OX=36329 GN=PF3D7_1318800 PE=4 SV=1	0	FALSE	17.359	17	8	13	8	651	75.8	6.7	34.09	8	metabolic process;transport	membrane	protein binding;transporter activity	Pf00226, Pf02889	814078	PF3D7_1318800	PF13_0102	13	Protein processing in endoplasmic reticulum; Protein export	Unfolded Protein Response (UPR); XBP1(S) activates chaperone genes; IRE1alpha activates chaperones		6	0	0.157	0.353	0.693	0.242	0.01	1.777	2.492	0.517	0.01	1.842	0.433	0.01	0.221	0.01	0.01	5.49608e+06	319151	1.00145e+06	2.9968e+06	357615
High	Master Protein	C6KSP3	GYF domain-containing protein OS=Plasmodium falciparum (isolate 3D7) OX=36329 GN=PF3D7_0604500 PE=4 SV=1	0	FALSE	17.287	3	6	8	6	2874	334.2	8.4	20.1	6			protein binding	Pf02213	3885844	PF3D7_0604500	PFF0220w	6				0	0	0.282	0.302	0.65	0.326	0.303	1.449	1.341		1.075	2.467	1.737	0.742	0.502	0.445	0.575	1.76955e+06	57643	218952	1.06559e+06	258954	198198
High	Master Protein	Q8IDJ8	Lysine--tRNA ligase OS=Plasmodium falciparum (isolate 3D7) OX=36329 GN=PF3D7_1350100 PE=1 SV=1	0	FALSE	17.285	12	5	6	5	583	67.5	7.42	19.1	5	metabolic process	cytoplasm	catalytic activity;nucleotide binding;RNA binding	Pf00152, Pf00587, Pf01336, Pf01409	814227	PF3D7_1350100	PF13_0262	13	Aminoacyl-tRNA biosynthesis			1	0	0.165	0.201	0.681	0.01	0.01	1.221	4.128	0.01	0.01	3.535	0.01	0.01	0.01	0.01		1.7296e+06	42843.7	160144	1.22939e+06
High	Master Protein	Q8IE18	RNA-binding protein, putative OS=Plasmodium falciparum (isolate 3D7) OX=36329 GN=PF3D7_1330800 PE=4 SV=1	0	FALSE	17.222	10	4	7	4	596	68	5.27	21.06	4			RNA binding	Pf00076, Pf13893, Pf14259	814135	PF3D7_1330800	PF13_0165	13				0	0	0.325	0.356	1.674	0.429	0.335	1.097	14.466	1.322	1.031	13.183	1.205	0.94	0.091	0.071	0.78	1.60427e+06	22573.8	26509.3	2.68969e+06	30033.8	21613.9
High	Master Protein	A0A144A026	Merozoite surface protein 9 OS=Plasmodium falciparum (isolate 3D7) OX=36329 GN=PF3D7_1228600 PE=4 SV=1	0	FALSE	17.208	10	6	8	6	743	86.6	4.86	17.58	6		cell surface;membrane			811329	PF3D7_1228600	MSP-9	12				0	0	0.648	4.146	0.773	0.01	0.01	4.108	1.464	0.01	0.01	0.302	0.01	0.01	0.01	0.01		1.36201e+06	808022	4.47422e+06	1.23452e+06
High	Master Protein	Q8I5Y5	Shewanella-like protein phosphatase 2 OS=Plasmodium falciparum (isolate 3D7) OX=36329 GN=PF3D7_1206000 PE=4 SV=1	0	FALSE	17.203	15	3	8	3	304	35.7	8.78	25.66	3	metabolic process	nucleus	catalytic activity	Pf00149	811113	PF3D7_1206000	PFL0300c	12				0	0	0.837	2.305	0.515	0.462	0.451	2.754	0.625	0.561	0.538	0.226	0.203	0.195	0.897	0.855	0.954	1.11926e+06	535002	2.31925e+06	266220	180301	267119
High	Master Protein	sp	CATG_HUMAN	0	TRUE	17.171	25	6	16	6	255	28.8	11.19	38.12	6												0	0	0.565	1.593	0.095	0.036	0.069	3.277	0.238	0.073	0.14	0.086	0.028	0.053	0.325	0.621	1.909	8.74426e+06	2.0375e+06	4.68856e+06	544227	91841.9	163489
High	Master Protein	Q9NLB8	EH domain-containing protein OS=Plasmodium falciparum (isolate 3D7) OX=36329 GN=PF3D7_0304200 PE=4 SV=1	0	FALSE	17.038	8	3	6	3	533	62.3	8.02	19.12	3			nucleotide binding;protein binding	Pf00350, Pf01926, Pf12763	814359	PF3D7_0304200	PfPast-1	3	Endocytosis			1	0	0.01	0.351	0.39	0.01	0.01	100	100			1.109	0.01	0.01	0.01	0.01		529196		114013	157449
High	Master Protein	A0A144A171	Plasmepsin I OS=Plasmodium falciparum (isolate 3D7) OX=36329 GN=PF3D7_1407900 PE=3 SV=1	0	FALSE	17.037	18	6	7	5	452	51.4	7.2	20.4	6	metabolic process	membrane;vacuole	catalytic activity	Pf00026, Pf14543	811658	PF3D7_1407900	PF14_0076	14				0	0	0.263	0.321	0.907	0.242	0.198	1.278	3.126	0.881	0.754	2.316		1.07	0.267	0.241	0.472	1.68551e+06	160841	49768.3	1.45339e+06	110358	94227.5
High	Master Protein	sp	TRFL_HUMAN	0	TRUE	17.006	10	5	8	5	710	78.1	8.12	25.01	5												0	0	0.484	0.618	0.109	0.214	0.163			1.037	0.802	0.179	0.15	0.113	0.836	0.634	0.765	2.13333e+06	308775	364711	20928.4	335441	239059
High	Master Protein	C6S3D3	Methyltransferase, putative OS=Plasmodium falciparum (isolate 3D7) OX=36329 GN=PF3D7_1022100 PE=4 SV=1	0	FALSE	16.76	23	5	10	5	259	30.5	9.39	28.7	5					8445011	PF3D7_1022100	PF10_0215a	10				0	0	0.522	0.01	1.076	0.967	1.1	0.01	2.584	2.516	3.24	100	100	100	0.929	0.901	1.083	622690	226971		1.54429e+06	859382	997808
High	Master Protein	Q8I463	60S ribosomal protein L31 OS=Plasmodium falciparum (isolate 3D7) OX=36329 GN=PF3D7_0503800 PE=1 SV=1	0	FALSE	16.638	18	2	34	2	120	14.1	10.13	97.44	2	metabolic process	ribosome	structural molecule activity	Pf01198	812922	PF3D7_0503800	PFE0185c	5	Ribosome	Formation of a pool of free 40S subunits; GTP hydrolysis and joining of the 60S ribosomal subunit; SRP-dependent cotranslational protein targeting to membrane; Nonsense Mediated Decay (NMD) independent of the Exon Junction Complex (EJC); Nonsense Mediated Decay (NMD) enhanced by the Exon Junction Complex (EJC); L13a-mediated translational silencing of Ceruloplasmin expression		13	0	1.718	0.442	1.807	2.984	2.691	0.257	1.051	1.737	1.566	4.091	6.758	6.094	1.652	1.49	0.902	1.43846e+07	1.29694e+07	3.57435e+06	19853436	2.28833e+07	1.95728e+07
High	Master Protein	Q8IIA4	Threonyl-tRNA synthetase OS=Plasmodium falciparum (isolate 3D7) OX=36329 GN=PF3D7_1126000 PE=3 SV=1	0	FALSE	16.583	6	6	9	6	1013	119.5	8.73	24.11	6	metabolic process;response to stimulus	cytoplasm;cytosol	catalytic activity;nucleotide binding	Pf00587, Pf03129, Pf07973	810817	PF3D7_1126000	PF11_0270	11	Aminoacyl-tRNA biosynthesis			1	0	0.01	0.997	0.708	0.686	0.454	100	100	100	100	1.065	0.677	0.449	0.431	0.285	0.663	1.96948e+06		425300	1.34276e+06	165751	101374
High	Master Protein	C6KTB9	Choline/ethanolaminephosphotransferase, putative OS=Plasmodium falciparum (isolate 3D7) OX=36329 GN=PF3D7_0628300.1 PE=3 SV=1	0	FALSE	16.55	7	2	3	2	391	45.1	9.36	11.09	2	metabolic process	membrane	catalytic activity	Pf01066	3885724	PF3D7_0628300.1	PFF1375c	6	Ether lipid metabolism; Biosynthesis of secondary metabolites; Glycerophospholipid metabolism; Metabolic pathways	Synthesis of PC; Synthesis of PE		10	0	0.206	0.593	0.391	0.154	0.195	2.872	1.896	1.029	1.303	0.66	0.367	0.465	1.127	1.428	1.266	1.267e+06	152083	469989	554870	62518.7	73049.7
High	Master Protein	Q8IM66	26S proteasome regulatory subunit RPN6 OS=Plasmodium falciparum (isolate 3D7) OX=36329 GN=PF3D7_1402300 PE=3 SV=1	0	FALSE	16.485	9	4	4	4	666	78.3	6.28	13.63	4	cell organization and biogenesis;metabolic process	proteasome	catalytic activity;protein binding;structural molecule activity	Pf01399	811608	PF3D7_1402300	PF14_0025	14	Proteasome	Ub-specific processing proteases; UCH proteinases; Cross-presentation of soluble exogenous antigens (endosomes); Neutrophil degranulation; MAPK6/MAPK4 signaling; Removal of licensing factors from origins; Regulation of DNA replication; Antigen processing: Ubiquitination & Proteasome degradation; Orc1 removal from chromatin		26	0	0.433	0.513	0.408	0.212	0.216	1.182	0.836	0.654	0.668	0.707	0.597	0.61	0.518	0.529	1.021	1.09654e+06	202201	254389	361798	74094.6	69826.6
High	Master Protein	Q8IE10	Glutamine--tRNA ligase OS=Plasmodium falciparum (isolate 3D7) OX=36329 GN=PF3D7_1331700 PE=3 SV=1	0	FALSE	16.471	7	4	4	4	918	108.5	8.22	13.81	4	metabolic process	cytoplasm	catalytic activity;nucleotide binding	Pf00749, Pf03950	814140	PF3D7_1331700	PF13_0170	13	Metabolic pathways; Aminoacyl-tRNA biosynthesis			2	0	0.01	0.01	0.818	0.01	0.01		100			100			0.01	0.01		1.41265e+06			554142
High	Master Protein	Q8ILV1	Serine/threonine-protein phosphatase OS=Plasmodium falciparum (isolate 3D7) OX=36329 GN=PF3D7_1414400 PE=1 SV=1	0	FALSE	16.433	19	4	8	4	304	34.9	5.35	24.29	4	metabolic process		catalytic activity;metal ion binding;protein binding	Pf00149	811723	PF3D7_1414400	PP1	14	mRNA surveillance pathway			1	0	0.318	0.218	0.622	0.184	0.11	0.762	2.179	0.539	0.413	2.858	0.524	0.381	0.262	0.215	0.563	1.06144e+06	175317	203336	482256	76025.8	45715.4
High	Master Protein	Q8ILU8	Small nuclear ribonucleoprotein-associated protein B, putative OS=Plasmodium falciparum (isolate 3D7) OX=36329 GN=PF3D7_1414800 PE=4 SV=1	0	FALSE	16.385	30	5	10	5	201	22.3	10.23	22.77	5	metabolic process	cytoplasm;spliceosomal complex	RNA binding	Pf01423	811727	PF3D7_1414800	PF14_0146	14	Spliceosome	mRNA Splicing; Processing of Capped Intron-Containing Pre-mRNA; Metabolism of RNA; mRNA Splicing - Minor Pathway		5	0	0.214	0.167	0.806	0.17	0.133	0.534	4.267	0.551	0.621	4.827	0.803	1.466	0.255	0.139		1.65549e+06	260864	156748	1.03064e+06	86926.5	55848.1
High	Master Protein	Q8I468	Serine/arginine-rich splicing factor 12 OS=Plasmodium falciparum (isolate 3D7) OX=36329 GN=PF3D7_0503300 PE=4 SV=1	0	FALSE	16.363	16	5	7	5	308	37.7	9.76	17.89	5	metabolic process	nucleus;spliceosomal complex	RNA binding	Pf00076, Pf13893, Pf14259	812926	PF3D7_0503300	PFE0160c	5	Spliceosome	mRNA Splicing; Processing of Capped Intron-Containing Pre-mRNA; Metabolism of RNA; mRNA Splicing - Minor Pathway		5	0	2.502	0.01	10.412	7.534	13.237	0.01	8.409	7.742	6.272	100	100	100	0.886	0.741	0.836	413356	380813		3702479	2.49532e+06	2.2454e+06
High	Master Protein	Q6ZMA8	Vacuolar proton pump subunit B OS=Plasmodium falciparum (isolate 3D7) OX=36329 GN=PF3D7_0406100 PE=3 SV=1	0	FALSE	16.261	12	4	4	4	494	55.8	5.68	12.14	4	cellular homeostasis;metabolic process;transport		catalytic activity;nucleotide binding;transporter activity	Pf00006, Pf00306, Pf02874	812397	PF3D7_0406100	PFD0305c	4	Oxidative phosphorylation; Metabolic pathways; Phagosome	ROS, RNS production in phagocytes; Insulin receptor recycling; Transferrin endocytosis and recycling		13	0	0.01	0.01	0.638	0.01	0.01		100			100			0.01	0.01		535595			269047
High	Master Protein	A0A143ZYA5	Uncharacterized protein OS=Plasmodium falciparum (isolate 3D7) OX=36329 GN=PF3D7_1025900 PE=4 SV=1	0	FALSE	16.024	3	4	6	4	1331	156.6	7.36	16.65	4						PF3D7_1025900		10				0	0	0.292	0.221	0.082	0.038	0.03	0.89	0.282	0.152	0.12	0.37	0.171	0.135	0.408	0.323	0.791	1.99939e+06	343642	240355	85553.7	6035.58	4405.82
High	Master Protein	Q8IES0	Small heat shock protein, putative OS=Plasmodium falciparum (isolate 3D7) OX=36329 GN=PF3D7_1304500 PE=3 SV=1	0	FALSE	15.945	30	5	9	5	211	25.2	6.44	23.29	5	response to stimulus			Pf00011	814000	PF3D7_1304500	PF13_0021	13	Protein processing in endoplasmic reticulum			1	0	0.199	0.152	0.5	0.091	0.043	0.655	2.226	0.406	0.192	2.786	0.509	0.241	0.248	0.086	0.473	7.44143e+06	964161	722190	1.9325e+06	329700	56903
High	Master Protein	Q8IKM6	Inner membrane complex sub-compartment protein 3 OS=Plasmodium falciparum (isolate 3D7) OX=36329 GN=PF3D7_1460600 PE=4 SV=1	0	FALSE	15.746	31	4	7	4	148	17.1	6.14	19.63	4					812160	PF3D7_1460600	PF14_0578	14				0	0	0.203	0.224	0.315	0.351	0.088	1.102	1.371	0.927	0.318	1.666	1.126	0.334	0.676	0.259	0.697	6.81667e+06	980057	991788	1.88803e+06	546397	395867
High	Master Protein	Q8IDG9	Uncharacterized protein OS=Plasmodium falciparum (isolate 3D7) OX=36329 GN=PF3D7_1353100 PE=4 SV=1	0	FALSE	15.74	19	2	6	2	285	32.8	9.19	23.87	2		membrane			814240	PF3D7_1353100	PF13_0275	13				0	0	0.01	5.639	13.316	16.902	20.263	100	100	100	100	2.361	2.997	3.593	1.466	1.43	0.976	212351		734285	2.48437e+06	2.48609e+06	2.59441e+06
High	Master Protein	A0A5K1K907	Uncharacterized protein OS=Plasmodium falciparum (isolate 3D7) OX=36329 GN=PF3D7_1352400 PE=4 SV=1	0	FALSE	15.62	4	6	6	6	1594	190.2	8.53	15.44	6												0	0	0.227	0.336	0.284	0.01	0.21	1.483	1.219	0.01	0.499	0.822	0.01	0.497	0.01	0.528	100	2.30764e+06	284235	343806	500476		117685
High	Master Protein	C0H5G2	Ras-related protein Rab-11B OS=Plasmodium falciparum (isolate 3D7) OX=36329 GN=PF3D7_1340700 PE=4 SV=2	0	FALSE	15.54	21	4	7	3	229	25.9	9.04	20.78	4	regulation of biological process;response to stimulus	membrane	catalytic activity;nucleotide binding	Pf00025, Pf00071, Pf01926, Pf08477		PF3D7_1340700		13		TBC/RABGAPs		4	0	0.202	0.345	0.249	0.01	0.01	2.149	0.941	0.01	0.01	0.657	0.01	0.01	0.01	0.01		1.77203e+06	266071	368553	226394
High	Master Protein	Q8IKV7	Ribosome biogenesis protein TSR1, putative OS=Plasmodium falciparum (isolate 3D7) OX=36329 GN=PF3D7_1451900 PE=4 SV=1	0	FALSE	15.532	7	6	10	6	1029	120.6	8.13	26.78	6	metabolic process	nucleus	catalytic activity;nucleotide binding;RNA binding	Pf04950, Pf08142	812076	PF3D7_1451900	PF14_0494	14				0	0	0.368	0.396	2.118	2.833	1.673		11.563	15.545	8.158	4.357	7.086	6.704	1.344	0.706	0.513	842252	32750.5	64312.7	1.52651e+06	1.54071e+06	823124
High	Master Protein	Q8I546	DUF4149 domain-containing protein OS=Plasmodium falciparum (isolate 3D7) OX=36329 GN=PF3D7_1237700 PE=4 SV=1	0	FALSE	15.257	12	4	12	4	210	23.6	9.61	28.56	4		membrane			811417	PF3D7_1237700	PFL1825w	12				0	0	0.213	0.385	0.437	0.119	0.091	2.037	2.445	0.697	0.365	1.199	0.275	0.512	0.247	0.225	0.363	9.45548e+06	808374	2.03457e+06	3.15555e+06	659119	140499
High	Master Protein	C0H529	Small nuclear ribonucleoprotein Sm D3 OS=Plasmodium falciparum (isolate 3D7) OX=36329 GN=PF3D7_0909800 PE=3 SV=1	0	FALSE	15.248	25	2	6	2	116	13	9.83	19.3	2	cell organization and biogenesis;metabolic process	spliceosomal complex	RNA binding	Pf01423	813375	PF3D7_0909800	PFI0475w	9	Spliceosome	mRNA Splicing; Processing of Capped Intron-Containing Pre-mRNA; Metabolism of RNA; mRNA Splicing - Minor Pathway		5	0	0.169	0.14	0.798	0.141	0.058	0.827	4.713	0.834	0.278	5.696	1.008	0.445	0.177	0.048	0.474	2.70793e+06	282734	228480	1.97147e+06	214196	52800.5
High	Master Protein	Q8IE50	Myosin F, putative OS=Plasmodium falciparum (isolate 3D7) OX=36329 GN=PF3D7_1329100 PE=3 SV=1	0	FALSE	15.202	2	4	5	4	2160	250.1	8.63	14.23	4	cell organization and biogenesis;cellular component movement		catalytic activity;motor activity;nucleotide binding;protein binding	Pf00063, Pf00400	813699	PF3D7_1329100	MAL13P1.148	13				0	0	0.183	0.25	0.353	0.054	0.01	1.368	1.873	0.409	0.01	1.37	0.304	0.01	0.131	0.01	0.01	1.21431e+06	101042	148260	350125	24792.6
High	Master Protein	Q9U0I0	Uncharacterized protein OS=Plasmodium falciparum (isolate 3D7) OX=36329 GN=PF3D7_0410800 PE=4 SV=1	0	FALSE	15.166	4	4	6	4	1298	150.2	6.61	18.65	4					812377	PF3D7_0410800	PFD0535w	4				0	0	0.294	0.01	0.356	0.159	0.01	0.01	0.698	0.539	0.01	100	100		0.444	0.01	0.01	1.19149e+06	183296		125430	87745.2
High	Master Protein	Q8IC06	Non-specific serine/threonine protein kinase OS=Plasmodium falciparum (isolate 3D7) OX=36329 GN=PF3D7_0708300 PE=3 SV=1	0	FALSE	15.161	20	3	11	3	229	26.6	9.41	38.5	3	metabolic process	cytoplasm;cytosol;nucleus	catalytic activity;nucleotide binding;protein binding	Pf00069	2655198	PF3D7_0708300	MAL7P1.26	7				0	0	1.65	2.743	1.709	1.766	1.856	2.099	0.864	0.978	1.124	0.623	0.573	0.536	0.889	0.803	1.072	676982	545533	1.0444e+06	762211	447732	212896
High	Master Protein	Q8IEK9	RNA-binding protein, putative OS=Plasmodium falciparum (isolate 3D7) OX=36329 GN=PF3D7_1310700 PE=4 SV=1	0	FALSE	15.119	15	2	14	2	143	16.5	4.13	44.2	2			RNA binding	Pf00076	814036	PF3D7_1310700	PF13_0058	13				0	0	0.2	0.281	0.284	0.077	0.018	1.404	1.421	0.385	0.088	1.012	0.274	0.062	0.271	0.062	0.228	1.70453e+07	1.98916e+06	2.99642e+06	3.5192e+06	786919	172478
High	Master Protein	C0H5B1	Eukaryotic translation initation factor 4 gamma OS=Plasmodium falciparum (isolate 3D7) OX=36329 GN=PF3D7_1312900 PE=4 SV=1	0	FALSE	15.094	5	4	7	4	1255	146.6	8.5	22.13	4			protein binding;RNA binding	Pf02854	813952	PF3D7_1312900	MAL13P1.63	13				0	0	0.28	0.218	0.685	0.291	0.01	0.836	3.088	1.038	0.01	3.206	0.83	0.01	0.336	0.01	0.01	1.91272e+06	106883	266911	1.02037e+06	93975.8
High	Master Protein	Q8I5B2	Pre-mRNA-splicing regulator, putative OS=Plasmodium falciparum (isolate 3D7) OX=36329 GN=PF3D7_1230800 PE=3 SV=2	0	FALSE	14.966	9	4	7	4	584	71.3	8.03	20.75	4	metabolic process;regulation of biological process	nucleus		Pf04156	811349	PF3D7_1230800	PFL1485w	12				0	0	0.537	0.01	2.363	1.447	1.267	0.01	4.398	2.693	1.681	100	100	100	0.612	0.526	0.818	1.52538e+06	71639.9		1.58657e+06	627340	326691
High	Master Protein	Q8IKP7	Aminodeoxychorismate lyase OS=Plasmodium falciparum (isolate 3D7) OX=36329 GN=PF3D7_1458400 PE=4 SV=1	0	FALSE	14.918	16	4	6	4	316	37.5	7.68	17.43	4	metabolic process		catalytic activity	Pf01063	812139	PF3D7_1458400	PF14_0557	14				0	0	0.055	0.116	0.44	0.01	0.01	1.774	7.962	0.01	0.01	3.898	0.01	0.01	0.01	0.01		2.11062e+06	30844.8	114772	689020
High	Master Protein	Q8IIU3	RuvB-like helicase OS=Plasmodium falciparum (isolate 3D7) OX=36329 GN=PF3D7_1106000 PE=3 SV=1	0	FALSE	14.802	12	5	7	5	475	53.4	7.12	19.59	5	cell organization and biogenesis;metabolic process;regulation of biological process;response to stimulus	cytoplasm;nucleus	catalytic activity;nucleotide binding;protein binding	Pf00004, Pf06068	810623	PF3D7_1106000	PF11_0071	11				0	0	0.16	0.199	0.587	0.114	0.274	1.269	4.001	0.708	1.71	3.126	0.608	1.599	0.191	0.601	2.854	3.37702e+06	278327	355848	1.56514e+06	146390	171115
High	Master Protein	C0H4L1	Importin-7, putative OS=Plasmodium falciparum (isolate 3D7) OX=36329 GN=PF3D7_0706000 PE=4 SV=1	0	FALSE	14.782	6	5	7	5	1229	145.4	5.3	19.89	5	transport	cytosol;nucleus	protein binding;transporter activity		9221896	PF3D7_0706000	MAL7P1.202	7				0	0	0.313	0.286	0.749	0.192	0.159	1.128	2.939	0.752	0.623	2.531	0.648	0.537	0.256	0.212	0.829	1.94561e+06	244884	278277	522952	98736.9	77530.3
High	Master Protein	Q8IKU9	U1 snRNP-associated protein, putative OS=Plasmodium falciparum (isolate 3D7) OX=36329 GN=PF3D7_1452700 PE=3 SV=2	0	FALSE	14.777	12	4	11	4	336	40.2	9.48	29.33	4	cell organization and biogenesis	spliceosomal complex	RNA binding	Pf03194	812084	PF3D7_1452700	PF14_0502	14				0	0	1.028	0.621	0.975	0.727	1.269	0.834	0.925	1.079	1.235	0.832	1.241	1.546	1.492	1.318	1.199	1.20716e+06	1.85979e+06	1.18691e+06	1.40728e+06	1.77516e+06	2.17976e+06
High	Master Protein	O77345	26S proteasome regulatory subunit RPN12, putative OS=Plasmodium falciparum (isolate 3D7) OX=36329 GN=PF3D7_0312300 PE=4 SV=1	0	FALSE	14.727	21	3	3	3	304	35.1	5.4	12.68	3	cell organization and biogenesis;metabolic process	cytosol;nucleus;proteasome	catalytic activity	Pf03399, Pf10075	814438	PF3D7_0312300	PFC0520w	3	Proteasome	Ub-specific processing proteases; UCH proteinases; Cross-presentation of soluble exogenous antigens (endosomes); Removal of licensing factors from origins; Regulation of DNA replication; Antigen processing: Ubiquitination & Proteasome degradation; MAPK6/MAPK4 signaling; Orc1 removal from chromatin		24	0	1.021	0.495	0.585	1.233	0.01	0.485	0.618	1.207	0.01	1.276	2.49	0.01	1.952	0.01	0.01	1.21783e+06	380572	197435	548533	462300
High	Master Protein	Q8IAV1	Uncharacterized protein OS=Plasmodium falciparum (isolate 3D7) OX=36329 GN=PF3D7_0811600 PE=4 SV=1	0	FALSE	14.631	3	3	6	3	1210	143.9	7.02	18.88	3					2655290	PF3D7_0811600	PF08_0091	8				0	0	0.444	0.743	0.738	0.967	0.591	1.443	1.357	1.366	1.089	0.941	0.947	0.755	1.708	0.802	0.616	1.22256e+06	391638	696724	778532	959990	472727
High	Master Protein	C6KSX2	Nucleolar GTP-binding protein 1 OS=Plasmodium falciparum (isolate 3D7) OX=36329 GN=PF3D7_0612900 PE=3 SV=1	0	FALSE	14.622	9	6	8	6	686	79.5	9.61	19.67	6		nucleus	nucleotide binding	Pf00009, Pf01926, Pf02421, Pf06858, Pf08155	3885777	PF3D7_0612900	PFF0625w	6	Ribosome biogenesis in eukaryotes			1	0	0.913	0.464	1.646	1.389	1.159	0.508	1.804	2.828	2.189	3.551	5.568	4.309	0.748	1.018	0.944	4.71195e+06	1.65403e+06	899248	5.56307e+06	5.54268e+06	3.85271e+06
High	Master Protein	O96220	T-complex protein 1 subunit theta OS=Plasmodium falciparum (isolate 3D7) OX=36329 GN=PF3D7_0214000 PE=3 SV=3	0	FALSE	14.614	9	4	8	4	542	60.9	7.69	22.58	4	metabolic process;transport	cytoplasm;membrane	catalytic activity;nucleotide binding;protein binding	Pf00118	812727	PF3D7_0214000	PFB0635w	2		Neutrophil degranulation; Cooperation of PDCL (PhLP1) and TRiC/CCT in G-protein beta folding		7	0	0.161	0.303	0.872	0.01	0.01	1.876	5.411	0.01	0.01	2.884	0.01	0.01	0.01	0.01		2.23426e+06	88008.5	185552	1.39745e+06
High	Master Protein	Q8IAN2	Filament assembling protein, putative OS=Plasmodium falciparum (isolate 3D7) OX=36329 GN=PF3D7_0803200 PE=3 SV=1	0	FALSE	14.606	8	4	5	4	728	86.7	7.5	15.74	4	cell organization and biogenesis		structural molecule activity	Pf06705	2655371	PF3D7_0803200	MAL8P1.146	8				0	0	0.189	0.375	0.489	0.25	0.01	1.908	3.279	1.324	0.01	0.914		0.01	0.404	0.01	0.01	1.94095e+06	163929	237495	391444	60646.4
High	Master Protein	Q8IJV6	Adenylate kinase OS=Plasmodium falciparum (isolate 3D7) OX=36329 GN=PF3D7_1008900 PE=3 SV=1	0	FALSE	14.495	24	4	7	4	242	27.6	8.85	21.79	4	metabolic process	cytosol	catalytic activity;nucleotide binding	Pf00406, Pf05191, Pf13207	810244	PF3D7_1008900	PF10_0086	10	Biosynthesis of secondary metabolites; Thiamine metabolism; Biosynthesis of antibiotics; Metabolic pathways; Purine metabolism	Interconversion of nucleotide di- and triphosphates		8	0	0.37	0.921	0.732	1.234	2.999	1.39	4.735	9.96	1.327	4.973	7.163	0.955	1.44	1.638	0.133	1.97911e+06	109571	60570.1	823651	543558	1.52343e+06
High	Master Protein	Q8IE20	Elongation factor Tu OS=Plasmodium falciparum (isolate 3D7) OX=36329 GN=PF3D7_1330600 PE=3 SV=1	0	FALSE	14.43	14	5	7	5	505	57.6	8.78	19.9	5	metabolic process	mitochondrion	catalytic activity;nucleotide binding;RNA binding	Pf00009, Pf03143, Pf03144	813717	PF3D7_1330600	MAL13P1.164	13				0	0	0.349	0.274	0.361	0.01	0.01	0.764	1.031	0.01	0.01	0.874	0.01	0.01	0.01	0.01		2.6102e+06	217069	360768	633689
High	Master Protein	Q8IJ34	ADP/ATP transporter on adenylate translocase OS=Plasmodium falciparum (isolate 3D7) OX=36329 GN=PF3D7_1037300 PE=3 SV=1	0	FALSE	14.336	16	4	11	4	301	33.7	9.66	29.29	4	cell organization and biogenesis;transport	membrane	transporter activity	Pf00153	810523	PF3D7_1037300	PF10_0366	10				0	0	0.251	0.631	1.319	0.324	0.161	2.513	4.269	0.986	0.689	2.171	0.328	0.31	0.151	0.101	0.755	2.72368e+06	385678	1.04729e+06	4.09521e+06	413844	216393
High	Master Protein	O77325	Pre-mRNA-processing factor 19 OS=Plasmodium falciparum (isolate 3D7) OX=36329 GN=PF3D7_0308600 PE=3 SV=1	0	FALSE	14.33	12	3	5	3	532	60.7	6.64	16.81	3	cell organization and biogenesis;metabolic process	spliceosomal complex	catalytic activity;metal ion binding;protein binding	Pf00400, Pf02970, Pf08606, Pf11789	814402	PF3D7_0308600	PFC0365w	3	Spliceosome; Ubiquitin mediated proteolysis			2	0	0.224	0.01	0.405	0.335	0.01	0.01	1.68	1.496	0.01	100	100		0.89	0.01	0.01	2.11741e+06	53779.8		361944	80952.1
High	Master Protein	C0H5J6	Protein transport protein Sec24A OS=Plasmodium falciparum (isolate 3D7) OX=36329 GN=PF3D7_1361100 PE=4 SV=1	0	FALSE	14.28	6	4	4	4	940	106.6	7.05	10.69	4	transport	cytoplasm;endoplasmic reticulum	metal ion binding;transporter activity	Pf00626, Pf04810, Pf04811, Pf04815, Pf08033	814285	PF3D7_1361100	PF13_0324	13	Protein processing in endoplasmic reticulum	Cargo concentration in the ER; Antigen Presentation: Folding, assembly and peptide loading of class I MHC		13	0	0.264	0.322	0.399	0.491	0.332	1.192	1.668			1.185			1.83	1.238	0.676	3.33116e+06	236877	652516	1.09298e+06	93004.6	58039.1
High	Master Protein	Q8IBF3	Uncharacterized protein OS=Plasmodium falciparum (isolate 3D7) OX=36329 GN=PF3D7_0730800.1 PE=4 SV=1	0	FALSE	14.268	24	3	11	3	293	32.1	5.03	32.39	3					2654992	PF3D7_0730800.1	MAL7P1.170	7				0	0	0.912	1.1	2.978	1.856	3.007	1.017	2.383	1.312	2.026	2.344	2.053	1.993	0.781	1.199	1.535	564807	450538	508421	1.59179e+06	1.00994e+06	1.27061e+06
High	Master Protein	Q8IKC8	Exported protein 2 OS=Plasmodium falciparum (isolate 3D7) OX=36329 GN=PF3D7_1471100 PE=1 SV=1	0	FALSE	14.235	13	3	8	3	287	33.4	5.27	24.75	3			protein binding		812260	PF3D7_1471100	EXP-2	14				0	0	0.207	0.276	0.334	0.157	0.07	1.936	1.784	0.758	0.454	1.144	0.562	0.254	0.464	0.216	0.446	8.40807e+06	781358	1.64706e+06	2.19986e+06	757111	182388
High	Master Protein	Q8IAZ5	Vacuolar protein sorting-associated protein 9, putative OS=Plasmodium falciparum (isolate 3D7) OX=36329 GN=PF3D7_0815800 PE=4 SV=1	0	FALSE	14.212	3	3	4	3	1833	214.6	6.61	13.78	3				Pf02204	2655433	PF3D7_0815800	MAL8P1.82	8		RAB GEFs exchange GTP for GDP on RABs; Rab regulation of trafficking		4	0	0.139	0.147	0.01	0.01	0.01	1.056	0.01	0.01	0.01	0.01	0.01	0.01				424932	33809.4	38222.4
High	Master Protein	Q8IHM9	Uncharacterized protein OS=Plasmodium falciparum (isolate 3D7) OX=36329 GN=PF3D7_1149400 PE=4 SV=2	0	FALSE	14.059	20	3	6	3	209	25.4	9.42	25.15	3					811043	PF3D7_1149400	PF11_0511	11				0	0	0.862	2.203	2.94	2.02	2.077	1.693	3.366	3.627	2.86	1.763	1.595	1.863	0.826	0.767	1.017	829220	506058	957065	2.17605e+06	1.41867e+06	1.36134e+06
High	Master Protein	Q8I3J5	DNA replication licensing factor MCM3, putative OS=Plasmodium falciparum (isolate 3D7) OX=36329 GN=PF3D7_0527000 PE=3 SV=1	0	FALSE	13.998	6	4	4	4	962	109.7	5.49	11.52	4	metabolic process		catalytic activity;DNA binding;nucleotide binding	Pf00493, Pf01078, Pf07728, Pf14551	813085	PF3D7_0527000	PFE1345c	5	DNA replication	Switching of origins to a post-replicative state; Removal of licensing factors from origins; Regulation of DNA replication		9	0	0.01	0.206	0.492	0.01	0.01	100	100			2.457	0.01	0.01	0.01	0.01		1.34997e+06		90954.7	503064
High	Master Protein	Q8IJZ9	U5 small nuclear ribonucleoprotein component, putative OS=Plasmodium falciparum (isolate 3D7) OX=36329 GN=PF3D7_1003800 PE=3 SV=1	0	FALSE	13.971	5	5	6	5	1235	142.9	5.06	15.31	5	metabolic process		catalytic activity;nucleotide binding	Pf00009, Pf00679, Pf03144, Pf03764, Pf14492	810199	PF3D7_1003800	PF10_0041	10	Spliceosome	mRNA Splicing; Processing of Capped Intron-Containing Pre-mRNA; Metabolism of RNA; mRNA Splicing - Minor Pathway		5	0	0.331	1.396	0.957	0.01	0.01		3.666	0.01	0.01	0.354	0.01	0.01	0.01	0.01		1.75809e+06	307738	440654	1.29639e+06
High	Master Protein	C0H4F1	FoP domain-containing protein, putative OS=Plasmodium falciparum (isolate 3D7) OX=36329 GN=PF3D7_0519700 PE=4 SV=1	0	FALSE	13.925	29	4	7	4	192	22.7	10.83	18.77	4				Pf13865	813013	PF3D7_0519700	PFE0990w	5				0	0		0.62	8.264	7.409	3.064	0.425	6.381	8.22	5.1	14.662	18.802	8.881	0.977	0.625	0.556	139580	48016.5	57998.5	1.61523e+06	1.20685e+06	572075
High	Master Protein	Q8IJ32	Dynamin-like protein OS=Plasmodium falciparum (isolate 3D7) OX=36329 GN=PF3D7_1037500 PE=4 SV=1	0	FALSE	13.843	9	4	4	4	709	81.5	6.43	12.97	4	cell organization and biogenesis;regulation of biological process;response to stimulus;transport	endoplasmic reticulum;Golgi	catalytic activity;motor activity;nucleotide binding;protein binding	Pf00350, Pf01031, Pf02212, Pf08477	810525	PF3D7_1037500	PF10_0368	10		Apoptotic execution phase		3	0	0.258	0.348	0.36	0.25	0.218	1.349	1.394	0.968	0.842	1.034	0.718	0.625	0.694	0.604	0.87	1.02409e+06	53633.3	77401.2	99594.6	52230.3	41946.3
High	Master Protein	Q8I485	Rhoptry-associated protein 3 OS=Plasmodium falciparum (isolate 3D7) OX=36329 GN=PF3D7_0501500 PE=4 SV=1	0	FALSE	13.833	12	5	8	5	400	47	8.51	20.31	5					812871	PF3D7_0501500	RAP3	5				0	0	0.387	0.622	0.232	0.278	0.18	2.177	0.782	0.918	0.761	0.372	0.445	0.287	1.198	0.773	0.646	2.18453e+06	204121	696923	226317	203651	133588
High	Master Protein	Q8I0W8	Deoxyribodipyrimidine photo-lyase, putative OS=Plasmodium falciparum (isolate 3D7) OX=36329 GN=PF3D7_0513600 PE=4 SV=1	0	FALSE	13.827	4	4	5	4	1113	129.1	9.1	14.55	4	metabolic process;response to stimulus		catalytic activity	Pf00875, Pf03441, Pf08017	812950	PF3D7_0513600	PFE0675c	5				0	0	0.193	0.232	0.441	0.01	0.01	0.993	2.733	0.01	0.01	3.073	0.01	0.01	0.01	0.01		1.53098e+06	122931	71341.1	594878
High	Master Protein	Q8IJT9	Eukaryotic translation initiation factor 2 subunit beta OS=Plasmodium falciparum (isolate 3D7) OX=36329 GN=PF3D7_1010600 PE=3 SV=1	0	FALSE	13.667	26	6	15	6	222	25.3	9.13	32.35	6	metabolic process		RNA binding	Pf01873	810261	PF3D7_1010600	PF10_0103	10	RNA transport	Formation of the ternary complex, and subsequently, the 43S complex; Ribosomal scanning and start codon recognition; L13a-mediated translational silencing of Ceruloplasmin expression; Recycling of eIF2:GDP		9	0	0.346	0.722	1.004	0.506	0.499	1.516	2.281	1.295	0.968	1.415	0.779	0.673	0.537	0.489	0.76	3.42873e+06	1.30645e+06	1.98332e+06	3.09579e+06	1.47126e+06	1.02299e+06
High	Master Protein	O96191	Uncharacterized protein OS=Plasmodium falciparum (isolate 3D7) OX=36329 GN=PF3D7_0210900 PE=4 SV=1	0	FALSE	13.562	15	3	9	3	284	32.5	11.11	25.4	3					812698	PF3D7_0210900	PFB0490c	2				0	0	1.403	0.974	4.347	1.216	2.893	0.407	2.825	0.972	2.062	6.936	1.255	4.852	0.432	0.665	2.379	1.77851e+06	1.03004e+06	80436.5	4.39938e+06	1.31051e+06	1.88778e+06
High	Master Protein	Q8II73	Spermidine synthase OS=Plasmodium falciparum (isolate 3D7) OX=36329 GN=PF3D7_1129000 PE=1 SV=1	0	FALSE	13.522	10	3	6	3	321	36.6	7.75	14.94	3	metabolic process	cytosol	catalytic activity	Pf01564, Pf05430, Pf13659	810848	PF3D7_1129000	PF11_0301	11	Metabolic pathways; Arginine and proline metabolism; Glutathione metabolism; beta-Alanine metabolism; Cysteine and methionine metabolism	Metabolism of polyamines		8	0	0.221	0.144	0.906	0.177	0.01	0.898	4.374	1.409	0.01	5.436	1.047	0.01	0.19	0.01	0.01	4.43445e+06	288233	460579	3.08946e+06	514849
High	Master Protein	A0A5K1K8X8	RNA helicase OS=Plasmodium falciparum (isolate 3D7) OX=36329 GN=PF3D7_0527900 PE=3 SV=1	0	FALSE	13.504	11	6	10	6	665	76.2	8.27	26.85	6												0	0	0.819	0.479	1.262	1.205	1.397	0.666	1.38	1.36	1.514	2.06	1.792	1.884	0.955	1.107	1.146	1.46877e+06	861304	579552	1.61323e+06	1.2397e+06	1.28977e+06
High	Master Protein	Q8IEJ0	CX3CL1-binding protein 2 OS=Plasmodium falciparum (isolate 3D7) OX=36329 GN=PF3D7_1301700 PE=4 SV=1	0	FALSE	13.456	14	2	7	2	245	28.2	9.91	21.92	2		membrane			813950	PF3D7_1301700	MAL13P1.61	13				0	0	0.503	12.824	1.364	0.87	1.542	11.663	4.05	4.692	6.899	0.347	0.402	0.592	1.159	1.703	1.47	1.6401e+06	513269	1.31288e+07	2.03444e+06	1.34103e+06	1.92901e+06
High	Master Protein	sp	ALDOA_RABIT	0	TRUE	13.39	13	3	5	3	360	38.8	8.09	15.51	3												0	0	0.849	2.041	0.719	1.166	0.01	2.404	0.847	1.374	0.01	0.352	0.479	0.01	1.622	0.01	0.01	266635	129701	666529	146398	305205
High	Master Protein	Q8II97	Autophagy-related protein 23, putative OS=Plasmodium falciparum (isolate 3D7) OX=36329 GN=PF3D7_1126700 PE=4 SV=2	0	FALSE	13.375	7	5	5	5	926	110	6.6	14.94	5				Pf04156	810824	PF3D7_1126700	PF11_0277	11				0	0	0.112	0.198	0.1	0.01	0.01		0.789	0.01	0.01	0.577	0.01	0.01	0.01	0.01		2.31515e+06	70833.2	92906.5	141148
High	Master Protein	A0A144A431	Leucine-rich repeat protein OS=Plasmodium falciparum (isolate 3D7) OX=36329 GN=PF3D7_1427900 PE=4 SV=1	0	FALSE	13.335	21	5	8	5	281	33	4.39	19.65	5	cell organization and biogenesis;regulation of biological process;transport	nucleus	protein binding	Pf14580	811839	PF3D7_1427900	PF14_0257	14				0	0	0.098	0.17	0.674	0.063	0.396	1.559	6.522	0.489		4.067	0.495		0.088	0.452		3.61941e+06	173575	220988	1.91037e+06	36820.7	53351.6
High	Master Protein	Q8IJW4	Eukaryotic translation initiation factor 3 subunit D OS=Plasmodium falciparum (isolate 3D7) OX=36329 GN=PF3D7_1007900 PE=3 SV=1	0	FALSE	13.288	14	6	8	6	543	63.1	9	20.12	6	cell organization and biogenesis;metabolic process;regulation of biological process	cytoplasm	RNA binding	Pf05091	810235	PF3D7_1007900	PF10_0077	10	RNA transport	Formation of a pool of free 40S subunits; Formation of the ternary complex, and subsequently, the 43S complex; Ribosomal scanning and start codon recognition; L13a-mediated translational silencing of Ceruloplasmin expression		9	0	0.201	0.18	0.889	0.233	0.2	0.894	4.514	1.159		5.047	1.296		0.257	0.178		2.01269e+06	52310.4	52372	1.18124e+06	52941.3	24130.6
High	Master Protein	O97240	DNA-(apurinic or apyrimidinic site) endonuclease OS=Plasmodium falciparum (isolate 3D7) OX=36329 GN=PF3D7_0305600 PE=3 SV=2	0	FALSE	13.097	9	4	4	4	617	72.4	8.48	11.16	4	metabolic process;response to stimulus	nucleus	catalytic activity;metal ion binding	Pf03372	814374	PF3D7_0305600	PFC0250c	3		Displacement of DNA glycosylase by APEX1; Resolution of AP sites via the multiple-nucleotide patch replacement pathway		5	0	0.157	0.18	0.5	0.168	0.232	1.148	2.672	1.073	1.479	2.327	0.935	1.288	0.402	0.554	1.379	1.08519e+06	29808.2	36630.1	393278	32192.4	40946
High	Master Protein	Q8I0U6	Ring-infected erythrocyte surface antigen OS=Plasmodium falciparum (isolate 3D7) OX=36329 GN=PF3D7_0102200 PE=4 SV=1	0	FALSE	13.082	4	4	7	1	1085	126.4	4.48	20.28	4	regulation of biological process		protein binding	Pf00226, Pf09687, Pf14308	813159	PF3D7_0102200	RESA	1				0	0	0.127	0.327	0.42	0.265	0.057	2.577	3.303	2.085	0.451	1.281	0.809	0.175	0.631	0.136	0.216	2.38936e+06	173928	479762	765344	364998	72795.6
High	Master Protein	Q8IEQ6	Uncharacterized protein OS=Plasmodium falciparum (isolate 3D7) OX=36329 GN=PF3D7_1305900 PE=4 SV=1	0	FALSE	13.051	6	3	9	3	475	57.9	9.36	23.42	3					814010	PF3D7_1305900	PF13_0031	13				0	0	0.529	0.429	1.183	0.705	0.768	0.465	1.413	1.185	1.485	2.986	2.179	3.932	0.635	1.039	1.635	742122	261062	86603	758420	351754	391271
High	Master Protein	Q8IIR6	DnaJ homolog subfamily C member 16 OS=Plasmodium falciparum (isolate 3D7) OX=36329 GN=PF3D7_1108700 PE=4 SV=1	0	FALSE	12.957	9	3	5	3	540	62.3	9.04	18.83	3	cellular homeostasis;metabolic process;regulation of biological process;response to stimulus	endoplasmic reticulum	protein binding	Pf00085, Pf00226, Pf13848	810650	PF3D7_1108700	PF11_0099	11				0	0	0.01	0.464	0.68	0.109	0.01	100	100	100		1.722	0.235	0.01	0.136	0.01	0.01	1.07855e+06		146853	563598	32407.6
High	Master Protein	A0A5K1K7Z9	Uncharacterized protein OS=Plasmodium falciparum (isolate 3D7) OX=36329 GN=PF3D7_0813000 PE=4 SV=1	0	FALSE	12.923	7	4	15	4	599	70.7	9.06	41.44	4												0	0	0.573	0.556	0.747	0.283	0.371	0.97	1.188	0.41	0.646	1.224	0.508	0.666	0.409	0.544	1.31	4320596	1.50853e+06	1.17263e+06	2.61714e+06	652828	889207
High	Master Protein	Q8I1Q5	Eukaryotic translation initiation factor 3 subunit M OS=Plasmodium falciparum (isolate 3D7) OX=36329 GN=PF3D7_0418200 PE=3 SV=1	0	FALSE	12.864	8	3	12	3	429	51	7.06	32.67	3	cell organization and biogenesis;metabolic process;regulation of biological process	cytoplasm	protein binding;RNA binding	Pf01399	812514	PF3D7_0418200	PFD0880w	4		Formation of a pool of free 40S subunits; Formation of the ternary complex, and subsequently, the 43S complex; Ribosomal scanning and start codon recognition; L13a-mediated translational silencing of Ceruloplasmin expression		8	0	0.409	0.216	1.047	0.312	0.157	0.77	2.732	0.609	0.307	3.55	0.62	0.313	0.187	0.094	0.504	2.68079e+06	726737	681950	3.12473e+06	348614	162187
High	Master Protein	Q8IAR6	26S proteasome regulatory subunit RPN10, putative OS=Plasmodium falciparum (isolate 3D7) OX=36329 GN=PF3D7_0807800 PE=4 SV=1	0	FALSE	12.854	13	4	7	4	481	55	4.84	21.91	4	cell organization and biogenesis;metabolic process	cytosol;nucleus;proteasome	protein binding		2655309	PF3D7_0807800	PF08_0109	8	Proteasome	Ub-specific processing proteases; UCH proteinases; Cross-presentation of soluble exogenous antigens (endosomes); Removal of licensing factors from origins; Regulation of DNA replication; Antigen processing: Ubiquitination & Proteasome degradation; MAPK6/MAPK4 signaling; Orc1 removal from chromatin		24	0	0.01	0.335	0.716	0.01	0.01	100	100			2.885	0.01	0.01	0.01	0.01		896398		147283	582473
High	Master Protein	Q8IDF6	Adenylosuccinate synthetase OS=Plasmodium falciparum (isolate 3D7) OX=36329 GN=Adss PE=3 SV=1	0	FALSE	12.827	11	3	5	3	442	50	7.64	16.09	3	metabolic process	cytoplasm	catalytic activity;metal ion binding;nucleotide binding	Pf00709	814251	PF3D7_1354500	adsS	13	Metabolic pathways; Purine metabolism; Alanine, aspartate and glutamate metabolism	Purine ribonucleoside monophosphate biosynthesis		7	0	0.195	0.307	0.639	0.136	0.13	1.257	3.277	0.854	0.664	3.016			0.269	0.203		1.48139e+06	176361	89964.7	814331	10285.5	60164.3
High	Master Protein	O77344	Glycogen synthase kinase 3 OS=Plasmodium falciparum (isolate 3D7) OX=36329 GN=PF3D7_0312400 PE=3 SV=2	0	FALSE	12.805	8	2	5	2	440	51.6	5.58	17.2	2	metabolic process		catalytic activity;nucleotide binding	Pf00069, Pf07714, Pf14531	814439	PF3D7_0312400	PfGSK-3	3				0	0	0.226	0.24	0.563	0.01	0.01	1.063	2.491	0.01	0.01	2.344	0.01	0.01	0.01	0.01		1.26978e+06	121302	137946	402561
High	Master Protein	Q8IIS9	Polyadenylate-binding protein-interacting protein 1, putative OS=Plasmodium falciparum (isolate 3D7) OX=36329 GN=PF3D7_1107300 PE=4 SV=1	0	FALSE	12.688	2	4	7	4	3334	381.6	7.05	21.11	4			protein binding;RNA binding	Pf02854	810637	PF3D7_1107300	PF11_0086	11				0	0	0.147	0.01	1.516	0.386	0.309	0.01	7.997	2.621	2.096	100	100	100	0.328	0.262	0.8	1.25607e+06	70040.9		1.02556e+06	130379	93493.1
High	Master Protein	Q8IJP9	Transcriptional coactivator ADA2 OS=Plasmodium falciparum (isolate 3D7) OX=36329 GN=PF3D7_1014600 PE=4 SV=1	0	FALSE	12.572	2	3	5	3	2578	300.1	8.65	15.27	3	cell organization and biogenesis;metabolic process;regulation of biological process	membrane;nucleus	catalytic activity;DNA binding;metal ion binding;protein binding	Pf00249, Pf00569, Pf09606, Pf09770	810301	PF3D7_1014600	PF10_0143	10				0	0	0.193	0.01	0.421	0.01	0.01	0.01	2.75	0.01	0.01	100			0.01	0.01		781054	53624.6		272153
High	Master Protein	O77375	DNA-directed RNA polymerase subunit OS=Plasmodium falciparum (isolate 3D7) OX=36329 GN=PF3D7_0318200 PE=3 SV=1	0	FALSE	12.486	2	5	6	5	2457	278.5	5.59	14.2	5	metabolic process		catalytic activity;DNA binding;protein binding	Pf00623, Pf04983, Pf04990, Pf04992, Pf04997, Pf04998, Pf05000	814496	PF3D7_0318200	PFC0805w	3	Metabolic pathways; Purine metabolism; RNA polymerase; Pyrimidine metabolism	mRNA Splicing; RNA Pol II CTD phosphorylation and interaction with CE; mRNA Splicing - Minor Pathway; Formation of the Early Elongation Complex; RNA Polymerase II Transcription Initiation And Promoter Clearance; Formation of TC-NER Pre-Incision Complex; RNA Polymerase II Promoter Escape; mRNA Capping; Processing of Capped Intron-Containing Pre-mRNA; Metabolism of RNA		20	0	0.128	0.333	0.561		0.01	2.57	5.02	0.429	0.01	1.953	0.406	0.01	0.273	0.01	0.01	1.23826e+06	108232	216977	697107	22335.8
High	Master Protein	C0H5L9	Membrane associated histidine-rich protein 1 OS=Plasmodium falciparum (isolate 3D7) OX=36329 GN=PF3D7_1370300 PE=4 SV=1	0	FALSE	12.46	29	5	18	5	249	28.9	6.42	50.57	5		membrane			9222008	PF3D7_1370300	MAHRP1	13				0	0		0.798	1.571	1.514	1.796	3.81	10.836	10.223	11.851	2.527	2.646	3.39	1.047	1.455	1.284	685224	235901	1.35134e+06	4.59629e+06	3.35016e+06	3.72917e+06
High	Master Protein	Q8I2W4	Gamma-ECS OS=Plasmodium falciparum (isolate 3D7) OX=36329 GN=PF3D7_0918900 PE=3 SV=1	0	FALSE	12.459	5	4	5	4	1063	124.4	5.45	14.21	4	metabolic process	cytoplasm	catalytic activity	Pf03074	813465	PF3D7_0918900	PFI0925w	9	Metabolic pathways; Cysteine and methionine metabolism; Glutathione metabolism			3	0	0.01	0.21	0.522	0.01	0.01	100	100			2.397	0.01	0.01	0.01	0.01		1.54709e+06		81084.6	365027
High	Master Protein	Q8I5N9	DNA-binding chaperone, putative OS=Plasmodium falciparum (isolate 3D7) OX=36329 GN=PF3D7_1216900 PE=4 SV=1	0	FALSE	12.403	6	4	4	4	939	111	8.62	12.27	4		nucleus	DNA binding	Pf00226, Pf00249	811215	PF3D7_1216900	PFL0815w	12		Regulation of HSF1-mediated heat shock response		4	0	0.147	0.142	1.19	0.222	0.332	0.941	6.206	1.548	2.207	4.925		2.346	0.186	0.476		1.31449e+06	92754.5	85066.3	826670	12875.5	173173
High	Master Protein	Q8I5X8	Eukaryotic translation initiation factor 5, putative OS=Plasmodium falciparum (isolate 3D7) OX=36329 GN=PF3D7_1206700 PE=3 SV=1	0	FALSE	12.403	9	4	9	4	565	64.5	5.81	24.68	4	metabolic process;regulation of biological process		protein binding;RNA binding	Pf01873	811120	PF3D7_1206700	PFL0335c	12	RNA transport	Ribosomal scanning and start codon recognition		6	0	0.121	0.131	0.555	0.081	0.314	0.7	7.05	0.669		4.238	0.955	1.549	0.095	0.868		2.38445e+06	99568.5	155555	1.11502e+06	67014.3	108798
High	Master Protein	Q8ILL5	NTF2 domain-containing protein OS=Plasmodium falciparum (isolate 3D7) OX=36329 GN=PF3D7_1423700 PE=4 SV=1	0	FALSE	12.373	4	4	7	4	1558	183.5	6.92	14.71	4					811810	PF3D7_1423700	PF14_0228	14				0	0	0.137	0.181	1.433	0.413	0.145	0.684	8.031	2.528	2.034	4.676	1.608		0.29	0.101	0.35	691975	63010.3	42607	624540	146765	9132.99
High	Master Protein	A0A5K1K9F3	26S proteasome regulatory subunit RPN3, putative OS=Plasmodium falciparum (isolate 3D7) OX=36329 GN=PF3D7_1338100 PE=3 SV=1	0	FALSE	12.286	5	2	4	2	503	59	8.59	14.22	2												0	0	0.17	0.01	0.276	0.01	0.01	0.01	1.228	0.01	0.01	100			0.01	0.01		1.2405e+06	48062.6		286603
High	Master Protein	Q8I2V4	Regulator of chromosome condensation-PP1-interacting protein OS=Plasmodium falciparum (isolate 3D7) OX=36329 GN=PF3D7_0919900 PE=4 SV=1	0	FALSE	12.282	1	4	8	4	3381	395.9	6.89	21.01	4	regulation of biological process		DNA binding	Pf00415, Pf13540	813475	PF3D7_0919900	PFI0975c	9				0	0	0.604	0.509	0.122	0.01	0.01	1.122	0.26	0.01	0.01	0.199	0.01	0.01	0.01	0.01		1.92901e+06	469256	925239	85523.9
High	Master Protein	Q8I441	60S ribosomal subunit protein L24, putative OS=Plasmodium falciparum (isolate 3D7) OX=36329 GN=PF3D7_0506100 PE=3 SV=1	0	FALSE	12.271	19	3	8	3	204	24.9	9.54	25.15	3	cell organization and biogenesis;metabolic process		RNA binding;structural molecule activity	Pf01246	812901	PF3D7_0506100	PFE0300c	5	Ribosome			1	0			2.409	6.235	2.658	0.137	1.481	4.652	3.031	10.781	33.874	22.071	2.772	1.201	0.433	423115	108633	15966.5	987511	2.01684e+06	899071
High	Master Protein	Q8IE00	Eukaryotic translation initiation factor 6 OS=Plasmodium falciparum (isolate 3D7) OX=36329 GN=EIF6 PE=3 SV=1	0	FALSE	12.246	18	3	7	3	247	27.2	4.79	21.83	3	cell organization and biogenesis;metabolic process;transport	cytoplasm;cytosol;nucleus	RNA binding	Pf01912	814148	PF3D7_1332800	PF13_0178	13	Ribosome biogenesis in eukaryotes			1	0	0.145	0.24	0.557	0.152	0.01	0.905	3.752	1.18	0.01	3.41	0.635	0.01	0.186	0.01	0.01	2.13668e+06	433169	298866	1.01115e+06	49027.4
High	Master Protein	Q8ILI9	DNA mismatch repair protein MSH2, putative OS=Plasmodium falciparum (isolate 3D7) OX=36329 GN=PF3D7_1427500 PE=4 SV=1	0	FALSE	12.233	5	3	3	3	811	94.7	7.3	8.61	3	cell organization and biogenesis;metabolic process;regulation of biological process;response to stimulus		catalytic activity;DNA binding;nucleotide binding	Pf00488, Pf05192	811836	PF3D7_1427500	PF14_0254	14	Mismatch repair	Mismatch repair (MMR) directed by MSH2:MSH6 (MutSalpha)		4	0	0.213	0.951	0.396	0.01	0.01	4.474	1.864	0.01	0.01	0.417	0.01	0.01	0.01	0.01		738570	54307.1	260041	134858
High	Master Protein	Q8IL48	tRNA import protein tRIP OS=Plasmodium falciparum (isolate 3D7) OX=36329 GN=PF3D7_1442300 PE=4 SV=1	0	FALSE	12.212	15	5	11	5	402	46.4	7.27	26.96	5	metabolic process		catalytic activity;RNA binding	Pf01588	811983	PF3D7_1442300	PF14_0401	14				0	0	0.16	0.304	0.766	0.167	0.01	1.191	4.581	0.689	0.01	2.122	0.563	0.01	0.149	0.01	0.01	3.84144e+06	317526	310612	2.16658e+06	203446
High	Master Protein	Q8IER7	Probable DNA-directed RNA polymerase II subunit RPB11 OS=Plasmodium falciparum (isolate 3D7) OX=36329 GN=PF13_0023 PE=3 SV=1	0	FALSE	12.188	19	2	4	2	126	14.1	8.24	12.58	2	metabolic process	nucleus	catalytic activity;DNA binding;protein binding	Pf13656	814002	PF3D7_1304900	PF13_0023	13	RNA polymerase; Pyrimidine metabolism; Purine metabolism; Metabolic pathways	mRNA Splicing; RNA Pol II CTD phosphorylation and interaction with CE; mRNA Splicing - Minor Pathway; Formation of the Early Elongation Complex; RNA Polymerase II Transcription Initiation And Promoter Clearance; Formation of TC-NER Pre-Incision Complex; RNA Polymerase II Promoter Escape; mRNA Capping; Processing of Capped Intron-Containing Pre-mRNA; Metabolism of RNA		20	0	0.153	0.177	0.446	0.01	0.01	1.158	2.916	0.01	0.01	2.517	0.01	0.01	0.01	0.01		575882	50522.4	62635.7	196291
High	Master Protein	Q8I3A1	Replication protein A1, small OS=Plasmodium falciparum (isolate 3D7) OX=36329 GN=PF3D7_0904800 PE=4 SV=1	0	FALSE	12.136	11	3	6	3	484	56.2	7.71	19.08	3				Pf08646	813327	PF3D7_0904800	PFI0235w	9		Translesion Synthesis by POLH; SUMOylation of DNA damage response and repair proteins		9	0	0.221	0.24	0.657	0.1	0.101	0.965	2.528	0.465	0.481	2.486	0.673	0.634	0.17	0.19	0.942	2.26726e+06	323376	268560	1.09024e+06	76470.9	32720.7
High	Master Protein	A0A146LZZ4	Uncharacterized protein OS=Plasmodium falciparum (isolate 3D7) OX=36329 GN=PF3D7_0420600 PE=4 SV=1	0	FALSE	12.115	7	4	5	4	593	69.6	5.95	12.8	4						PF3D7_0420600		4				0	0	0.165	0.306	0.18	0.01	0.01	1.273	1.547	0.01	0.01		0.01	0.01	0.01	0.01		1.34632e+06	90615.7	56894.4	162702
High	Master Protein	Q8I2Z6	Uncharacterized protein OS=Plasmodium falciparum (isolate 3D7) OX=36329 GN=PF3D7_0915600 PE=4 SV=1	0	FALSE	12.092	24	4	8	4	238	28.5	9.99	20.17	4					813433	PF3D7_0915600	PFI0765w	9				0	0			100	100	100		100	100	100	100	100	100	2.958	1.431	0.484				650316	1.5173e+06	577099
High	Master Protein	A0A144A0J9	Uncharacterized protein OS=Plasmodium falciparum (isolate 3D7) OX=36329 GN=PF3D7_1202600 PE=3 SV=1	0	FALSE	12.013	1	2	4	2	2180	254.1	7.78	10.85	2				Pf05670, Pf05833, Pf11923		PF3D7_1202600		12				0	0	0.144	0.767	0.846	0.16	0.01	5.33	5.872	1.109	0.01	1.102	0.208	0.01	0.189	0.01	0.01	516093	42581.2	242886	333160	47511.8
High	Master Protein	Q8I414	Uncharacterized protein OS=Plasmodium falciparum (isolate 3D7) OX=36329 GN=PF3D7_0508900 PE=4 SV=1	0	FALSE	12.009	2	4	7	4	3134	370	5.44	17.8	4					812856	PF3D7_0508900	PFE0440w	5				0	0	0.347	0.263	0.119	0.01	0.01	0.757	0.279	0.01	0.01	0.352	0.01	0.01	0.01	0.01		960936	129710	106241	29428.9
High	Master Protein	Q8IIB6	GrpE protein homolog OS=Plasmodium falciparum (isolate 3D7) OX=36329 GN=PF3D7_1124700 PE=3 SV=2	0	FALSE	11.992	14	3	4	3	301	35	8.9	11.85	3	metabolic process;regulation of biological process;transport	mitochondrion;organelle lumen	enzyme regulator activity;nucleotide binding;protein binding	Pf01025	810805	PF3D7_1124700	PF11_0258	11				0	0	0.01	0.238	1.102	0.01	0.01	100	100			4.125	0.01	0.01	0.01	0.01		333652		26383.9	279841
High	Master Protein	Q8III5	Insulinase, putative OS=Plasmodium falciparum (isolate 3D7) OX=36329 GN=PF3D7_1118300 PE=4 SV=1	0	FALSE	11.98	5	5	5	5	1488	173.5	5.43	10.42	5			catalytic activity;metal ion binding	Pf00675, Pf05193	810736	PF3D7_1118300	PF11_0189	11				0	0	0.244	0.391	0.925	0.221	0.01	1.604	4.58	0.907	0.01	2.803	0.565	0.01	0.385	0.01	0.01	750223	92422.2	158806	347823	106998
High	Master Protein	Q8II22	Uncharacterized protein OS=Plasmodium falciparum (isolate 3D7) OX=36329 GN=PF3D7_1134200 PE=4 SV=1	0	FALSE	11.972	3	4	8	4	1805	214.5	9.33	19.63	4					810900	PF3D7_1134200	PF11_0353	11				0	0	2.103	1.063	9.838	9.198	19.844	0.818	4.677	3.442	7.583	9.254	4.208	9.27	0.782	1.607	2.157	64565.1	111997	90516.1	867054	624310	1.216e+06
High	Master Protein	C0H5B0	Uncharacterized protein OS=Plasmodium falciparum (isolate 3D7) OX=36329 GN=PF3D7_1312500 PE=4 SV=1	0	FALSE	11.874	100	3	8	3	65	7.2	8.18	23.62	3					9222011	PF3D7_1312500	PF13_0069a	13				0	0	0.377	0.164	0.054	0.01	0.01	0.434	0.144	0.01	0.01	0.332	0.01	0.01	0.01	0.01		4.14125e+06	709139	329639	136364
High	Master Protein	A0A5K1K870	Ribosome-interacting GTPase 1, putative OS=Plasmodium falciparum (isolate 3D7) OX=36329 GN=PF3D7_0524400 PE=4 SV=1	0	FALSE	11.849	15	5	5	5	365	40.7	8.97	13.93	5												0	0	0.293	0.374	1.004	0.269	0.171	0.807	3.935	0.861	0.545	3.376	1.067	0.676	0.185	0.117	0.634	1.3046e+06	68728.3	178939	930922	33312.2	19472.5
High	Master Protein	Q8I553	SUMO-activating enzyme subunit OS=Plasmodium falciparum (isolate 3D7) OX=36329 GN=PF3D7_1237000 PE=3 SV=1	0	FALSE	11.848	6	3	8	3	686	81.1	6.16	25.39	3	metabolic process;regulation of biological process	cytoplasm;endoplasmic reticulum	catalytic activity;metal ion binding;nucleotide binding	Pf00899, Pf02134, Pf10585, Pf14732	811410	PF3D7_1237000	PFL1790w	12	Ubiquitin mediated proteolysis	SUMO is transferred from E1 to E2 (UBE2I, UBC9); SUMO is conjugated to E1 (UBA2:SAE1)		7	0	0.218	0.348	0.533	0.086	0.01	1.593	2.441	0.408	0.01	1.532	0.248	0.01	0.165	0.01	0.01	1.12948e+06	139588	240911	456530	38192.3
High	Master Protein	Q8IAN8	Cactin homolog, putative OS=Plasmodium falciparum (isolate 3D7) OX=36329 GN=PF3D7_0804000 PE=4 SV=1	0	FALSE	11.767	4	3	8	3	802	97.4	8.91	24.24	3			protein binding	Pf09732, Pf10312	2655323	PF3D7_0804000	PF08_0124	8				0	0	0.794	0.135	2.069	2.591	2.305	0.17	2.368	3.418	3.189	15.326	19.194	17.072	1.554	1.347	0.822	435725	225850	35733	781485	788041	623294
High	Master Protein	Q8I323	26S proteasome regulatory subunit RPN8, putative OS=Plasmodium falciparum (isolate 3D7) OX=36329 GN=PF3D7_0912900 PE=3 SV=1	0	FALSE	11.719	7	2	4	2	338	39.1	8.1	12.95	2	metabolic process	proteasome	protein binding	Pf01398, Pf13012	813406	PF3D7_0912900	PFI0630w	9	Proteasome	Ub-specific processing proteases; UCH proteinases; Cross-presentation of soluble exogenous antigens (endosomes); Neutrophil degranulation; MAPK6/MAPK4 signaling; Removal of licensing factors from origins; Regulation of DNA replication; Antigen processing: Ubiquitination & Proteasome degradation; Orc1 removal from chromatin		26	0	0.312	0.529	0.702	0.01	0.01		1.695	0.01	0.01	1.762	0.01	0.01	0.01	0.01		1.78312e+06	129355	343423	1.04539e+06
High	Master Protein	A0A143ZZZ9	RNA-splicing ligase RtcB homolog OS=Plasmodium falciparum (isolate 3D7) OX=36329 GN=PF3D7_1105700 PE=3 SV=1	0	FALSE	11.682	6	2	3	2	506	56.3	8.24	9.49	2	metabolic process		catalytic activity;metal ion binding;nucleotide binding	Pf01139	810620	PF3D7_1105700	PF11_0068	11				0	0	0.01	0.159	0.284	0.01	0.01	100	100			1.786	0.01	0.01	0.01	0.01		1.22335e+06		119174	265055
High	Master Protein	Q8IDH5	Thioredoxin-related protein, putative OS=Plasmodium falciparum (isolate 3D7) OX=36329 GN=PF3D7_1352500 PE=4 SV=1	0	FALSE	11.671	20	4	7	4	208	24	9.38	18.44	4	cellular homeostasis;regulation of biological process	membrane	catalytic activity	Pf00085, Pf13098, Pf13899	814237	PF3D7_1352500	PF13_0272	13		Platelet degranulation		4	0	0.245	0.339	0.885	0.22	0.048	1.49	4.279	0.898	0.26	3.052	0.602	0.141	0.21	0.056	0.259	3.72807e+06	393164	633305	2.83305e+06	341815	28776.5
High	Master Protein	Q8ILK2	Nascent polypeptide-associated complex subunit beta OS=Plasmodium falciparum (isolate 3D7) OX=36329 GN=PF3D7_1426100 PE=3 SV=1	0	FALSE	11.647	23	3	8	3	171	19.4	8.98	23.18	3	metabolic process;regulation of biological process			Pf01849	811823	PF3D7_1426100	PF14_0241	14				0	0	0.268	0.457	1.053	0.222	0.238	1.703	3.927	0.828	0.887	2.306	0.486	0.521	0.211	0.226	1.071	2.40032e+06	338965	676930	1.62e+06	257447	237099
High	Master Protein	Q8I2T2	Ubiquitin-like protein, putative OS=Plasmodium falciparum (isolate 3D7) OX=36329 GN=PF3D7_0922100 PE=4 SV=1	0	FALSE	11.626	3	3	4	3	1542	182	5.97	11.14	3		membrane	protein binding	Pf00240, Pf11976	813497	PF3D7_0922100	PFI1085w	9				0	0
High	Master Protein	C0H570	RNA-binding protein, putative OS=Plasmodium falciparum (isolate 3D7) OX=36329 GN=PF3D7_0929200 PE=4 SV=1	0	FALSE	11.503	11	3	5	3	289	33.6	9.1	16.05	3			RNA binding	Pf00076, Pf13893, Pf14259, Pf14605	813567	PF3D7_0929200	PFI1435w	9				0	0	0.245	0.261	0.999	0.271	0.168	1.087	4.695	0.894	0.545	2.774	0.66	0.402	0.254	0.155	0.61	1.49646e+06	337683	441742	1.59537e+06	252734	143102
High	Master Protein	C0H5J5	RNA-binding protein, putative OS=Plasmodium falciparum (isolate 3D7) OX=36329 GN=PF3D7_1360900.1 PE=4 SV=2	0	FALSE	11.422	12	3	6	3	389	44.8	9.1	17.93	3			RNA binding	Pf00076, Pf13893, Pf14259		PF3D7_1360900.1		13		mRNA Splicing; Processing of Capped Intron-Containing Pre-mRNA; Metabolism of RNA; mRNA Splicing - Minor Pathway		4	0	0.276	0.214	0.743	0.173	0.11	0.775	2.57	0.488	0.31	3.317	0.555	0.353	0.187	0.119	0.636	3.72167e+06	611981	557434	2.36445e+06	257683	151211
High	Master Protein	Q8IIS4	AP2 domain transcription factor, putative OS=Plasmodium falciparum (isolate 3D7) OX=36329 GN=PF3D7_1107800 PE=4 SV=1	0	FALSE	11.418	2	3	3	3	1828	206.7	5.99	8.68	3	regulation of biological process				810642	PF3D7_1107800	PF11_0091	11				0	0	0.158	0.304	0.292	0.18	0.255	1.925	1.713			0.89			0.57	0.809	1.421	1.00094e+06	40818.6	84091.2	225451	56926.5	74617
High	Master Protein	Q8IDM2	Ethanolamine-phosphate cytidylyltransferase OS=Plasmodium falciparum (isolate 3D7) OX=36329 GN=PF3D7_1347700 PE=4 SV=1	0	FALSE	11.402	12	4	7	4	573	66	5.8	19.55	4	metabolic process	cytosol	catalytic activity	Pf01467	814218	PF3D7_1347700	PF13_0253	13	Metabolic pathways; Glycerophospholipid metabolism	Synthesis of PE		7	0	0.199	0.212	0.636	0.01	0.833	0.684	3.359	0.01		3.006	0.01	1.396	0.01	1.322	100	1.58319e+06	54573.4	237153	710047		135817
High	Master Protein	Q8I2H3	V-type proton ATPase subunit E, putative OS=Plasmodium falciparum (isolate 3D7) OX=36329 GN=PF3D7_0934500 PE=3 SV=2	0	FALSE	11.365	17	3	4	3	235	27.2	9.06	11.84	3	transport	vacuole	catalytic activity;transporter activity	Pf01991	813614	PF3D7_0934500	PFI1670c	9	Metabolic pathways; Phagosome; Oxidative phosphorylation	ROS, RNS production in phagocytes; Insulin receptor recycling; Transferrin endocytosis and recycling		13	0	0.182	0.315	0.392	0.095	0.01	1.032	2.148	1.039	0.01	2.081	1.123	0.01	0.563	0.01	0.01	2.95735e+06	315822	413629	978089	88514.2
High	Master Protein	C0H469	Phosphoglycerate mutase, putative OS=Plasmodium falciparum (isolate 3D7) OX=36329 GN=PF3D7_0310300 PE=4 SV=1	0	FALSE	11.335	5	4	7	4	1165	138.2	8.44	11.96	4			catalytic activity	Pf00300	9221775	PF3D7_0310300	PFC0430w	3				0	0	0.795	0.403	1.786	1.599	0.799	0.682	3.362	3.658	2.28	3.906	3.274	1.981	0.799	0.478	0.605	532908	127266	86224.4	733237	464944	235029
High	Master Protein	Q8I2F2	PRESAN domain-containing protein OS=Plasmodium falciparum (isolate 3D7) OX=36329 GN=PF3D7_0936800 PE=1 SV=1	0	FALSE	11.248	9	3	9	3	383	45.5	9.7	26.89	3		membrane		Pf09687	813636	PF3D7_0936800	PFI1780w	9				0	0	0.17	0.361	0.862	0.775	0.235	1.876	5.039	3.954	1.502	2.391	2.274	0.576	0.802	0.275	0.358	2.95575e+06	224080	702402	2046320	1.25117e+06	374791
High	Master Protein	Q8I586	Asparagine and aspartate rich protein 1 OS=Plasmodium falciparum (isolate 3D7) OX=36329 GN=PF3D7_1233600 PE=4 SV=1	0	FALSE	11.231	1	3	4	3	5439	645.9	6.43	12.11	3			metal ion binding	Pf02207	811376	PF3D7_1233600	PFL1620w	12				0	0	0.01	0.01	0.574	0.01	0.01		100			100			0.01	0.01		304356			133355
High	Master Protein	Q8IBL9	Uncharacterized protein OS=Plasmodium falciparum (isolate 3D7) OX=36329 GN=PF3D7_0723400 PE=4 SV=1	0	FALSE	11.205	2	3	5	3	1422	167.8	7.02	13.49	3					2655141	PF3D7_0723400	PF07_0097	7				0	0		100	100	100	100	100	100	100	100	0.374	0.353	0.298	1.09	0.795	0.843			631314	535844	439535	162973
High	Master Protein	O96212	Protein SIS1 OS=Plasmodium falciparum (isolate 3D7) OX=36329 GN=PF3D7_0213100 PE=4 SV=1	0	FALSE	11.174	18	4	9	4	328	37.3	8.79	24.2	4	metabolic process;response to stimulus	cytosol	protein binding	Pf00226, Pf01556	812719	PF3D7_0213100	PFB0595w	2		Regulation of HSF1-mediated heat shock response		4	0	0.212	0.229	0.721	0.497	0.01	1.079	3.067	1.509	0.01	2.843	1.572	0.01	0.769	0.01	0.01	3.81894e+06	317244	384829	2.29342e+06	119428
High	Master Protein	Q8IFN1	Glideosome associated protein with multiple membrane spans 2 OS=Plasmodium falciparum (isolate 3D7) OX=36329 GN=PF3D7_0423500 PE=4 SV=1	0	FALSE	11.113	10	3	9	3	372	42.6	4.74	24.86	3		membrane		Pf11677	812442	PF3D7_0423500	PFD1110w	4				0	0	0.313	0.561	0.351	0.131	0.236	1.912	1.165	0.383	0.755	0.72	0.294	0.395	0.337	0.548	1.45	3.59035e+06	702479	977165	1.02374e+06	240074	156419
High	Master Protein	C6KST7	Nucleoporin NUP637, putative OS=Plasmodium falciparum (isolate 3D7) OX=36329 GN=PF3D7_0609000 PE=4 SV=1	0	FALSE	11.087	1	5	5	5	6077	720.1	7.01	13.79	5					3885933	PF3D7_0609000	PFF0445w	6				0	0	0.441	0.321	0.668	0.01	0.01		1.974	0.01	0.01	1.596	0.01	0.01	0.01	0.01		230459	10366.2	37277.4	101339
High	Master Protein	C6KSP9	RNA-binding protein, putative OS=Plasmodium falciparum (isolate 3D7) OX=36329 GN=PF3D7_0605100 PE=4 SV=1	0	FALSE	11.073	5	3	4	3	755	85.6	6.93	13.38	3			RNA binding	Pf00013, Pf13014	3885713	PF3D7_0605100	PFF0250w	6				0	0	0.01	0.01	0.622	0.01	0.01		100			100			0.01	0.01		884403			401350
High	Master Protein	sp	KRA61_SHEEP	0	TRUE	11.032	32	2	4	2	82	8.3	8.22	11.61	2												0	0		100				100				0.01	0.01	0.01						1.23823e+07
High	Master Protein	Q8ILQ3	Uncharacterized protein OS=Plasmodium falciparum (isolate 3D7) OX=36329 GN=PF3D7_1419700 PE=4 SV=1	0	FALSE	11.027	14	5	8	5	509	59.7	4.98	21.07	5	metabolic process	cytoplasm	RNA binding		811772	PF3D7_1419700	PF14_0191	14				0	0	0.288	0.314	1.118	0.155	0.01	1.092	4.04		0.01	3.699	1.132	0.01	0.139	0.01	0.01	3.77547e+06	347872	605062	2.99277e+06	44294.2
High	Master Protein	Q8IEM2	Protein phosphatase PPM6, putative OS=Plasmodium falciparum (isolate 3D7) OX=36329 GN=PF3D7_1309200 PE=4 SV=1	0	FALSE	11.005	6	4	4	4	827	96.5	8.24	9.6	4	metabolic process	cytoplasm;nucleus	catalytic activity	Pf00481, Pf13672	813933	PF3D7_1309200	MAL13P1.44	13		Branched-chain amino acid catabolism		3	0	1.645	1.155	1	0.811	0.764	0.702	0.608	0.458	0.464	0.866	0.653	0.661	0.753	0.764	1.013	364425	266269	199943	215604	164002	114743
High	Master Protein	O96236	DNA-directed RNA polymerase subunit beta OS=Plasmodium falciparum (isolate 3D7) OX=36329 GN=PF3D7_0215700 PE=3 SV=3	0	FALSE	11.004	3	3	5	3	1340	151.6	7.52	12.04	3	metabolic process		catalytic activity;DNA binding	Pf00562, Pf04560, Pf04561, Pf04563, Pf04565, Pf04566, Pf04567	812744	PF3D7_0215700	PFB0715w	2	Pyrimidine metabolism; Purine metabolism; Metabolic pathways; RNA polymerase	mRNA Splicing; RNA Pol II CTD phosphorylation and interaction with CE; mRNA Splicing - Minor Pathway; Formation of the Early Elongation Complex; RNA Polymerase II Transcription Initiation And Promoter Clearance; Formation of TC-NER Pre-Incision Complex; RNA Polymerase II Promoter Escape; mRNA Capping; Processing of Capped Intron-Containing Pre-mRNA; Metabolism of RNA		20	0	0.203	0.144	0.01	0.01	0.01	0.71	0.01	0.01	0.01	0.01	0.01	0.01				4.47436e+06	466388	354250
High	Master Protein	Q8I574	Splicing factor 3B subunit 3, putative OS=Plasmodium falciparum (isolate 3D7) OX=36329 GN=PF3D7_1234800 PE=4 SV=1	0	FALSE	10.932	4	4	4	4	1329	151.7	5.88	10.4	4	metabolic process	nucleus;spliceosomal complex	protein binding;RNA binding	Pf03178, Pf10433	811388	PF3D7_1234800	PFL1680w	12	Spliceosome	mRNA Splicing; Processing of Capped Intron-Containing Pre-mRNA; Metabolism of RNA; mRNA Splicing - Minor Pathway		5	0	0.01	0.01	0.596	0.01	0.139		100		100	100		100	0.01	0.223	100	1.47832e+06			663033		35610.5
High	Master Protein	Q8IDN6	Protein transport protein SEC61 subunit alpha OS=Plasmodium falciparum (isolate 3D7) OX=36329 GN=PF3D7_1346100 PE=3 SV=1	0	FALSE	10.847	7	2	6	2	472	52.2	8.63	20.37	2	transport	membrane		Pf00344, Pf10559	813790	PF3D7_1346100	Sec61	13	Protein processing in endoplasmic reticulum; Protein export; Phagosome	Unfolded Protein Response (UPR); XBP1(S) activates chaperone genes; IRE1alpha activates chaperones		7	0	0.258	0.586	1.203	0.475	0.378	2.269	4.657	1.839	1.464	2.052	0.811	0.645	0.395	0.314	0.796	1.47151e+06	205786	501927	1.25536e+06	379312	276415
High	Master Protein	Q8IC10	Ribosome biogenesis protein NSA2 homolog OS=Plasmodium falciparum (isolate 3D7) OX=36329 GN=PF3D7_0707900 PE=3 SV=1	0	FALSE	10.84	14	3	8	3	259	30.3	10.18	23.13	3	metabolic process	ribosome		Pf01201	2655196	PF3D7_0707900	MAL7P1.24	7				0	0	0.499	0.01	3.741	4.104	4.161	0.01	7.498	8.225	8.34	100	100	100	1.264	1.129	1.014	113791	32531.8		910207	878501	836004
High	Master Protein	Q8IHR8	Ras-related protein Rab-6 OS=Plasmodium falciparum (isolate 3D7) OX=36329 GN=PF3D7_1144900 PE=4 SV=2	0	FALSE	10.788	16	3	6	2	207	23.6	6.58	17.35	3	regulation of biological process;response to stimulus;transport	cytosol;Golgi;membrane	catalytic activity;nucleotide binding	Pf00025, Pf00071, Pf04670, Pf08477	811004	PF3D7_1144900	Rab6	11		TBC/RABGAPs; Neutrophil degranulation		7	1	0.272	0.372	0.802	0.346	0.139	2.537	2.771	1.269	0.51	2.154	0.5	0.201	0.458	0.184	0.402	1.01711e+07	1.33357e+06	3.98498e+06	5.94025e+06	1.7038e+06	631440
High	Master Protein	Q8I0X0	Alpha-soluble NSF attachment protein, putative OS=Plasmodium falciparum (isolate 3D7) OX=36329 GN=PF3D7_0509000 PE=3 SV=1	0	FALSE	10.748	14	2	3	2	298	34.6	5.62	9.48	2	cell organization and biogenesis;transport	endoplasmic reticulum;Golgi;membrane	protein binding;transporter activity	Pf14938	812853	PF3D7_0509000	PFE0445c	5				0	0	0.423	0.432	0.514	0.01	0.375	1.021		0.01	0.888		0.01	0.869	0.01		100	347766	38484.8	42065.9	74085.4		31726.2
High	Master Protein	A0A2I0BQ56	Uncharacterized protein OS=Plasmodium falciparum (isolate NF54) OX=5843 GN=CK202_5008 PE=4 SV=1	0	FALSE	10.732	2	3	4	3	2407	279.4	5.2	10.11	3												0	0	0.262	0.622	0.59	0.952	0.01	1.237	4.969	1.892	0.01	7.14	1.53	0.01	0.214	0.01	0.01	795372	37385.1	6873.74	345894	9892.04
High	Master Protein	Q8I3V1	Glideosome-associated protein 40, putative OS=Plasmodium falciparum (isolate 3D7) OX=36329 GN=PF3D7_0515700 PE=4 SV=1	0	FALSE	10.694	9	3	6	3	456	51.8	7.91	13.71	3	transport	Golgi;membrane	transporter activity		812971	PF3D7_0515700	PFE0785c	5				0	0	0.168	0.428	0.334	0.224	0.063	1.755	2.104	1.137	0.258	0.964	0.505	0.147	0.491	0.102	0.242	1.00478e+06	108640	267736	327356	117798	11629.8
High	Master Protein	Q8I2I8	Importin alpha re-exporter, putative OS=Plasmodium falciparum (isolate 3D7) OX=36329 GN=PF3D7_0932800 PE=4 SV=1	0	FALSE	10.597	2	2	3	2	1342	159	6.95	9.3	2	transport	cytosol	protein binding;transporter activity	Pf03378, Pf08506	813598	PF3D7_0932800	PFI1590c	9				0	0	0.159	0.335	0.359	0.172	0.01	2.101	2.246	1.08	0.01	1.069	0.514	0.01	0.481	0.01	0.01	1.04681e+06	43998.8	98948.6	287044	47819.2
High	Master Protein	O96127	Translation-enhancing factor OS=Plasmodium falciparum (isolate 3D7) OX=36329 GN=PF3D7_0202400 PE=4 SV=1	0	FALSE	10.521	4	3	4	3	1192	141.8	4.84	12.68	3	transport			Pf00287, Pf09216	812620	PF3D7_0202400	PFB0115w	2				0	0	0.156	0.14	0.23	0.534	0.113	0.897	4.8	3.431	0.728	5.352	3.826	0.812	0.715	0.152	0.212	1.33747e+06	42485.4	40770.7	318091	146705	28715.8
High	Master Protein	C0H4K4	Basal complex transmembrane protein 2 OS=Plasmodium falciparum (isolate 3D7) OX=36329 GN=PF3D7_0704100 PE=4 SV=1	0	FALSE	10.506	1	3	3	3	3559	425	8.81	10.03	3		membrane			2654991	PF3D7_0704100	MAL7P1.17	7				0	0	0.01	0.01	0.01	0.01	0.01											368208
High	Master Protein	Q8I517	Uncharacterized protein OS=Plasmodium falciparum (isolate 3D7) OX=36329 GN=PF3D7_1241200 PE=4 SV=1	0	FALSE	10.503	2	2	3	2	2309	276.4	8.18	9.9	2		membrane			811448	PF3D7_1241200	PFL1980c	12				0	0	0.109	0.01	0.276	0.01	0.01	0.01	2.527	0.01	0.01	100			0.01	0.01		492582	15658.9		52718.3
High	Master Protein	O77313	Vesicle-fusing ATPase OS=Plasmodium falciparum (isolate 3D7) OX=36329 GN=PF3D7_0303000 PE=3 SV=1	0	FALSE	10.419	5	3	3	3	783	89.1	6.71	6.75	3	transport	vacuole	catalytic activity;nucleotide binding	Pf00004, Pf01078, Pf02933, Pf06068, Pf07728, Pf13191, Pf13207, Pf13304, Pf13401	814347	PF3D7_0303000	PFC0140c	3				0	0	0.214	0.323	0.363	0.01	0.01	1.511	1.696	0.01	0.01	1.122	0.01	0.01	0.01	0.01		2505518	157774	255167	356585
High	Master Protein	Q8IJI4	PHAX domain-containing protein, putative OS=Plasmodium falciparum (isolate 3D7) OX=36329 GN=PF3D7_1021900 PE=4 SV=1	0	FALSE	10.403	2	4	4	4	2290	267.2	9.26	12.69	4			protein binding	Pf00023, Pf10258, Pf12796, Pf13606, Pf13637, Pf13857	810370	PF3D7_1021900	PF10_0213	10				0	0	0.822	0.269	0.444	0.715	0.737	0.909	0.594	0.87	0.897	1.999	0.957	0.986	1.464	1.509	1.03	2.83902e+06	995860	1.04706e+06	1.03852e+06	872335	829327
High	Master Protein	C0H4K8	40S ribosomal protein S29, putative OS=Plasmodium falciparum (isolate 3D7) OX=36329 GN=PF3D7_0705700 PE=1 SV=1	0	FALSE	10.379	48	4	27	4	54	6.4	10.11	64.8	4	metabolic process	ribosome	metal ion binding;structural molecule activity	Pf00253	9221877	PF3D7_0705700	MAL7P1.300	7	Ribosome	Formation of a pool of free 40S subunits; Nonsense Mediated Decay (NMD) independent of the Exon Junction Complex (EJC); Formation of the ternary complex, and subsequently, the 43S complex; GTP hydrolysis and joining of the 60S ribosomal subunit; SRP-dependent cotranslational protein targeting to membrane; Ribosomal scanning and start codon recognition; Nonsense Mediated Decay (NMD) enhanced by th…		15	0	1.068	0.979	2.468	2.14	2.424	0.922	2.324	2.081	2.27	2.52	2.265	2.378	0.937	0.994	1.124	11428670	1.01102e+07	1.03502e+07	3.11569e+07	2.16993e+07	21939399
High	Master Protein	Q8I1V0	Lysine decarboxylase-like protein, putative OS=Plasmodium falciparum (isolate 3D7) OX=36329 GN=PF3D7_0413700 PE=4 SV=1	0	FALSE	10.337	10	2	3	2	338	39	8.66	8.5	2		membrane	catalytic activity	Pf03641	812571	PF3D7_0413700	PFD0670c	4				0	0	0.01	0.088	0.324	0.01	0.01	100	100			2.287	0.01	0.01	0.01	0.01		1.51699e+06		34551.8	447006
High	Master Protein	Q8IM21	Pre-mRNA-splicing factor 38B, putative OS=Plasmodium falciparum (isolate 3D7) OX=36329 GN=PF3D7_1407300 PE=3 SV=1	0	FALSE	10.288	8	3	5	3	690	81.7	9.77	15.84	3		spliceosomal complex		Pf03371	811652	PF3D7_1407300	PF14_0070	14	Spliceosome			1	0	0.513	0.221	1.228	1.108	0.595	0.762	2.396	2.161	1.161	1.43	1.643	0.547	0.902	0.485	0.538	9.20531e+06	1.62597e+06	1.20902e+06	3.15745e+06	2.40506e+06	1.00397e+06
High	Master Protein	C0H5I4	60S ribosomal protein L7-2, putative OS=Plasmodium falciparum (isolate 3D7) OX=36329 GN=PF3D7_1354600 PE=4 SV=1	0	FALSE	10.28	13	3	6	3	252	31	9.57	14.38	3	metabolic process	ribosome	RNA binding;structural molecule activity		813834	PF3D7_1354600	MAL13P1.272	13				0	0	0.01	0.01	4.799	4.449	2.93		100	100	100	100	100	100	0.886	0.539	0.624	210191			1.69929e+06	1.26372e+06	727349
High	Master Protein	A0A5K1K933	Uncharacterized protein OS=Plasmodium falciparum (isolate 3D7) OX=36329 GN=PF3D7_1366300 PE=4 SV=1	0	FALSE	10.15	1	4	6	4	4136	494.4	5.85	8.99	4												0	0	0.01	0.01	1.631	0.784	0.977		100	100	100	100	100	100	0.48	0.42	0.382	359754			330166	73798.7	9340.56
High	Master Protein	Q8IIC9	Translation elongation factor EF-1, subunit alpha, putative OS=Plasmodium falciparum (isolate 3D7) OX=36329 GN=PF3D7_1123400 PE=4 SV=1	0	FALSE	10.147	10	3	5	3	555	62.8	5.16	15.39	3	cell organization and biogenesis;metabolic process	cytosol	catalytic activity;nucleotide binding;RNA binding	Pf00009, Pf03143	810792	PF3D7_1123400	PF11_0245	11	mRNA surveillance pathway	Eukaryotic Translation Termination; Nonsense Mediated Decay (NMD) independent of the Exon Junction Complex (EJC); Nonsense Mediated Decay (NMD) enhanced by the Exon Junction Complex (EJC)		8	0	0.13	0.202	0.685	0.041	0.01	1.167	3.783	0.316	0.01	3.389	0.271	0.01	0.084	0.01	0.01	3.59968e+06	129965	383892	1632485	41344.3
High	Master Protein	Q8I2E1	Heat shock protein 40, type II OS=Plasmodium falciparum (isolate 3D7) OX=36329 GN=PF3D7_0113700 PE=1 SV=1	0	FALSE	10.108	15	3	8	3	402	47	8.29	24.34	3	metabolic process;response to stimulus	membrane	protein binding	Pf00226, Pf01556	813268	PF3D7_0113700	PFA_0660w	1		Regulation of HSF1-mediated heat shock response		4	0			100	100	100		100	100	100	100	100	100	0.733	0.777	1.06				313277	173355	169590
High	Master Protein	Q8I5T4	DNA helicase OS=Plasmodium falciparum (isolate 3D7) OX=36329 GN=PF3D7_1211700 PE=3 SV=1	0	FALSE	10	6	4	6	4	758	85.8	8.16	15.63	4	metabolic process	nucleus	catalytic activity;DNA binding;nucleotide binding	Pf00493, Pf14551	811169	PF3D7_1211700	PFL0580w	12	DNA replication	Switching of origins to a post-replicative state; Removal of licensing factors from origins; Regulation of DNA replication		9	0	0.125	0.185	0.506	0.01	0.271	1.479	6.537	0.01		3.221	0.01	0.933	0.01	0.736	100	2.09833e+06	47929.7	286212	875167		128466
High	Master Protein	Q8IB11	Uncharacterized protein OS=Plasmodium falciparum (isolate 3D7) OX=36329 GN=PF3D7_0817600 PE=4 SV=1	0	FALSE	9.948	5	3	3	3	962	112.1	9.11	9.83	3					2655258	PF3D7_0817600	PF08_0058	8				0	0	0.275	0.281	0.202	0.01	0.297	1.024	0.737	0.01	1.08	0.72	0.01	1.055	0.01	1.466	100	415973	63403.2	69456.6	62224.5		63593.1
High	Master Protein	Q8ID59	DNA-directed RNA polymerases I, II, and III subunit RPABC1, putative OS=Plasmodium falciparum (isolate 3D7) OX=36329 GN=PF3D7_1364800 PE=3 SV=1	0	FALSE	9.905	20	3	4	3	205	24.1	9.11	11.53	3	metabolic process	nucleus	catalytic activity;DNA binding	Pf01191, Pf03871	814300	PF3D7_1364800	PF13_0341	13	Purine metabolism; Metabolic pathways; RNA polymerase; Pyrimidine metabolism	mRNA Splicing; RNA Pol II CTD phosphorylation and interaction with CE; mRNA Splicing - Minor Pathway; Formation of the Early Elongation Complex; RNA Polymerase II Transcription Initiation And Promoter Clearance; Formation of TC-NER Pre-Incision Complex; RNA Polymerase II Promoter Escape; mRNA Capping; Processing of Capped Intron-Containing Pre-mRNA; Metabolism of RNA		20	0	0.082	0.066	0.529	0.059	0.01	0.567	6.468	0.507	0.01	5.93	0.896	0.01	0.151	0.01	0.01	1.64222e+06	86321.6	38685	721936	32586.1
High	Master Protein	Q8IIB4	60S ribosomal protein L35, putative OS=Plasmodium falciparum (isolate 3D7) OX=36329 GN=PF3D7_1124900 PE=1 SV=2	0	FALSE	9.824	21	4	20	4	124	14.7	10.8	57.67	4	metabolic process	ribosome	RNA binding;structural molecule activity	Pf00831	810807	PF3D7_1124900	PF11_0260	11	Ribosome	Formation of a pool of free 40S subunits; GTP hydrolysis and joining of the 60S ribosomal subunit; SRP-dependent cotranslational protein targeting to membrane; Nonsense Mediated Decay (NMD) independent of the Exon Junction Complex (EJC); Nonsense Mediated Decay (NMD) enhanced by the Exon Junction Complex (EJC); L13a-mediated translational silencing of Ceruloplasmin expression		13	0	1.504	0.379	4.401	6.677	5.952	0.205	2.001	4.621	3.249	20.921	31.644	23.56	1.517	1.352	0.69	4.16253e+06	6.5634e+06	1.09357e+06	1.95562e+07	3.21646e+07	2.08301e+07
High	Master Protein	P46468	Putative cell division cycle ATPase OS=Plasmodium falciparum (isolate 3D7) OX=36329 GN=PF07_0047 PE=3 SV=2	0	FALSE	9.822	3	3	7	1	1229	142	9	19.9	3	metabolic process;regulation of biological process;response to stimulus		catalytic activity;nucleotide binding;protein binding;RNA binding	Pf00004, Pf00158, Pf00910, Pf01078, Pf02359, Pf05496, Pf06068, Pf06414, Pf07724, Pf07728, Pf13173, Pf13191, Pf13207, Pf13238, Pf13401, Pf13671	2655095	PF3D7_0711000	PF07_0047	7	Protein processing in endoplasmic reticulum			1	0	0.01	1.378	1.293	0.71	0.01	100	100	100		0.938	0.515	0.01	0.55	0.01	0.01	787301		665446	776891	322474
High	Master Protein	Q8I231	UMP-CMP kinase, putative OS=Plasmodium falciparum (isolate 3D7) OX=36329 GN=PF3D7_0111500 PE=3 SV=1	0	FALSE	9.769	14	4	6	4	371	44.2	8.57	16.13	4	metabolic process	membrane	catalytic activity;nucleotide binding	Pf00406, Pf06414, Pf13207	813248	PF3D7_0111500	PFA_0555c	1	Pyrimidine metabolism; Metabolic pathways	Interconversion of nucleotide di- and triphosphates		5	0	0.234	0.536	0.491	0.01	0.01	2.809	2.767	0.01	0.01	0.928	0.01	0.01	0.01	0.01		1.2721e+06	5728.08	94760.3	429227
High	Master Protein	Q8IEC3	tRNA (Guanine(26)-N(2))-dimethyltransferase, putative OS=Plasmodium falciparum (isolate 3D7) OX=36329 GN=PF3D7_1319300 PE=3 SV=1	0	FALSE	9.759	5	3	6	3	804	94.8	8.31	16.59	3	metabolic process	mitochondrion;nucleus	catalytic activity;RNA binding	Pf02005	814083	PF3D7_1319300	PF13_0109	13				0	0	0.553	0.615	1.14	0.771	0.685	1.234	1.625	1.345	1.165	1.317	1.091	0.944	0.828	0.717	0.866	353682	201310	264087	460147	273859	219634
High	Master Protein	Q8IM27	Vacuolar protein sorting-associated protein 29 OS=Plasmodium falciparum (isolate 3D7) OX=36329 GN=PF3D7_1406700 PE=3 SV=1	0	FALSE	9.667	21	2	4	2	194	21.8	5.53	14.81	2	transport	cytosol;endosome	metal ion binding;transporter activity	Pf12850	811646	PF3D7_1406700	PF14_0064	14	Endocytosis			1	0	0.393	0.276	0.722	0.01	0.01	0.702	1.837	0.01	0.01	2.617	0.01	0.01	0.01	0.01		640486	144186	108305	352900
High	Master Protein	Q8ILR0	Uncharacterized protein OS=Plasmodium falciparum (isolate 3D7) OX=36329 GN=PF3D7_1419000 PE=4 SV=1	0	FALSE	9.578	2	2	3	2	1166	136.9	8.73	8.76	2					811765	PF3D7_1419000	PF14_0184	14				0	0	0.01	3.043	0.01	0.01	0.01	100				0.01	0.01	0.01				191435		357252
High	Master Protein	Q8I1X5	Pre-mRNA-processing-splicing factor 8, putative OS=Plasmodium falciparum (isolate 3D7) OX=36329 GN=PF3D7_0405400 PE=4 SV=1	0	FALSE	9.559	1	3	4	3	3136	366.2	8.66	10.12	3	cell organization and biogenesis;metabolic process	spliceosomal complex	catalytic activity;protein binding;RNA binding	Pf01398, Pf08082, Pf08083, Pf08084, Pf10596, Pf10597, Pf10598, Pf12134	812426	PF3D7_0405400	PFD0265w	4	Spliceosome	mRNA Splicing; Processing of Capped Intron-Containing Pre-mRNA; Metabolism of RNA; mRNA Splicing - Minor Pathway		5	0	0.01	0.255	0.707	0.01	0.01	100	100			2.942	0.01	0.01	0.01	0.01		619982		74644.6	345816
High	Master Protein	C6KT67	Nuclear polyadenylated RNA-binding protein NAB2, putative OS=Plasmodium falciparum (isolate 3D7) OX=36329 GN=PF3D7_0623100 PE=4 SV=1	0	FALSE	9.544	4	2	3	2	786	91.1	8.9	10.44	2	metabolic process;regulation of biological process	cytoplasm;nucleus	metal ion binding;RNA binding	Pf01480	3885861	PF3D7_0623100	PFF1110c	6				0	0	0.885	0.301	2.442	1.426	1.867	0.34	2.758	1.611	2.108	8.116	4.74	6.204	0.584	0.765	1.309	56617.7	28721.9	10445.3	105537	46562.7	56230.1
High	Master Protein	Q8I296	Ubiquitin carboxyl-terminal hydrolase 1, putative OS=Plasmodium falciparum (isolate 3D7) OX=36329 GN=PF3D7_0104300 PE=4 SV=3	0	FALSE	9.513	1	3	4	3	3499	415.8	8.44	10.06	3	metabolic process	proteasome	catalytic activity	Pf00443, Pf13423		PF3D7_0104300		1				0	0	0.709	0.93	0.785	0.571	0.593	1.312	1.107	0.806	1.238	0.844	0.614	1.602	0.728	0.657	1.033	362644	188034	408645	204415	119185	29027.6
High	Master Protein	Q8IBN7	Rhoptry protein, putative OS=Plasmodium falciparum (isolate 3D7) OX=36329 GN=PF3D7_0721400 PE=4 SV=2	0	FALSE	9.499	19	3	5	3	214	24.8	7.84	13.24	3					2654936	PF3D7_0721400	MAL7P1.114	7				0	0	0.14	0.166	0.357	0.058	0.048	1.188	2.553	0.411	0.425	2.148	0.346	0.627	0.161	0.199	0.788	3305220	261950	396620	912848	110941	49149.3
High	Master Protein	Q8IM01	Uncharacterized protein OS=Plasmodium falciparum (isolate 3D7) OX=36329 GN=PF3D7_1409400 PE=4 SV=2	0	FALSE	9.494	11	3	5	3	262	30.5	8.57	13.88	3		membrane			811673	PF3D7_1409400	PF14_0092	14				0	0	0.445	0.441	0.29	0.01	0.01	0.715	0.783	0.01	0.01	0.657	0.01	0.01	0.01	0.01		5.39999e+06	540607	1.64234e+06	1.16732e+06
High	Master Protein	Q8IDR5	Casein kinase II subunit beta OS=Plasmodium falciparum (isolate 3D7) OX=36329 GN=PF3D7_1342400 PE=3 SV=1	0	FALSE	9.421	10	3	6	3	385	45.3	3.85	15.5	3	metabolic process;regulation of biological process	cytoplasm;nucleus	catalytic activity;enzyme regulator activity	Pf01214	814199	PF3D7_1342400	PfCK2beta2	13	Ribosome biogenesis in eukaryotes	Neutrophil degranulation; Regulation of TP53 Activity through Phosphorylation		10	0	0.381	0.204	0.567	0.128	0.058	0.89	2.092	0.557	0.252	5.501	0.626	0.283	0.114	0.052	0.453	2.41242e+06	345042	199723	1.67145e+06	117599	49104
High	Master Protein	Q8I2X7	Pre-mRNA-splicing factor ATP-dependent RNA helicase PRP43, putative OS=Plasmodium falciparum (isolate 3D7) OX=36329 GN=PF3D7_0917600 PE=4 SV=1	0	FALSE	9.367	5	3	3	3	820	94.1	7.33	8.97	3	metabolic process	cytoplasm	catalytic activity;nucleotide binding;RNA binding	Pf00270, Pf00271, Pf04408, Pf07717	813452	PF3D7_0917600	PFI0860c	9	Spliceosome			1	0	0.01	0.01	0.01	0.01	0.01											719214
High	Master Protein	C6KT76	Phosphotransferase OS=Plasmodium falciparum (isolate 3D7) OX=36329 GN=PF3D7_0624000 PE=3 SV=1	0	FALSE	9.29	9	2	2	2	493	55.2	7.09	7.22	2	cellular homeostasis;metabolic process	cytosol	catalytic activity;enzyme regulator activity;nucleotide binding	Pf00349, Pf03727	3885912	PF3D7_0624000	PFF1155w	6	Galactose metabolism; Metabolic pathways; Biosynthesis of antibiotics; Glycolysis / Gluconeogenesis; Amino sugar and nucleotide sugar metabolism; Carbon metabolism; Biosynthesis of secondary metabolites; Starch and sucrose metabolism; Fructose and mannose metabolism	Neutrophil degranulation; Regulation of Glucokinase by Glucokinase Regulatory Protein		17	0	0.01	0.01	0.844	0.01	0.01		100			100			0.01	0.01		1.56733e+06			915528
High	Master Protein	Q8ILS4	NOT family protein, putative OS=Plasmodium falciparum (isolate 3D7) OX=36329 GN=PF3D7_1417200 PE=4 SV=1	0	FALSE	9.225	1	2	3	2	4466	519.5	7.25	8.88	2	metabolic process;regulation of biological process		protein binding;structural molecule activity	Pf04054, Pf12842	811751	PF3D7_1417200	PF14_0170	14				0	0	0.01	0.01	0.864	0.01	0.01		100			100			0.01	0.01		189704			125180
High	Master Protein	Q8I247	rRNA biogenesis protein RRP36, putative OS=Plasmodium falciparum (isolate 3D7) OX=36329 GN=PF3D7_0109700 PE=3 SV=2	0	FALSE	9.182	19	3	5	3	183	22.1	10.15	14.45	3	metabolic process	nucleus		Pf06102		PF3D7_0109700		1				0	0	0.01	1.43	8.411	16.856	6.589	100	100	100	100	5.881	11.785	4.607	2.768	0.988	0.391	55945		49066.2	733883	2.02341e+06	791045
High	Master Protein	Q8ILI2	Proliferation-associated protein 2g4, putative OS=Plasmodium falciparum (isolate 3D7) OX=36329 GN=PF3D7_1428300 PE=3 SV=1	0	FALSE	9.16	8	3	5	3	377	42.6	7.84	15.92	3	cell proliferation;metabolic process;regulation of biological process		catalytic activity	Pf00557	811843	PF3D7_1428300	PF14_0261	14		Neutrophil degranulation		3	0	0.44	0.279	0.621	0.131	0.01	0.816	3.721	0.297	0.01	3.44	0.364	0.01	0.08	0.01	0.01	1.63869e+06	197799	222899	1.36842e+06	59204.7
High	Master Protein	Q8ILP6	Diadenosine tetraphosphate synthetase OS=Plasmodium falciparum (isolate 3D7) OX=36329 GN=PF3D7_1420400 PE=3 SV=2	0	FALSE	9.143	3	3	5	3	889	104.2	7.94	10.95	3	metabolic process	cytoplasm;mitochondrion	catalytic activity;nucleotide binding	Pf00587, Pf03129	811779	PF3D7_1420400	PF14_0198	14	Aminoacyl-tRNA biosynthesis			1	0	0.178	0.261	0.737	0.312	0.296	1.465	4.871	0.993	0.942	3.325	0.962	0.912	0.424	0.402	0.948	1.39687e+06	86969.1	138681	898273	48918.4	42803.4
High	Master Protein	O97323	Protein transport protein SEC22 OS=Plasmodium falciparum (isolate 3D7) OX=36329 GN=PF3D7_0320100 PE=3 SV=2	0	FALSE	9.075	7	1	4	1	221	25.9	9.14	14.34	1	cell organization and biogenesis;transport	membrane	protein binding	Pf00957, Pf13774	814515	PF3D7_0320100	PfSec22	3	Phagosome; SNARE interactions in vesicular transport	Cargo concentration in the ER; COPI-dependent Golgi-to-ER retrograde traffic		13	0	0.303	0.358	0.503	0.147	0.01	1.18	1.661	0.486	0.01	1.407	0.412	0.01	0.293	0.01	0.01	1130842	196309	247966	434410	96114.4
High	Master Protein	Q8I2Q0	Parasitophorous vacuolar protein 5, putative OS=Plasmodium falciparum (isolate 3D7) OX=36329 GN=PF3D7_0925900 PE=1 SV=1	0	FALSE	9.021	22	3	7	3	217	24.7	5.63	18.42	3					813534	PF3D7_0925900	PFI1270w	9				0	0	0.214	0.259	0.533	0.193	0.106	0.772	3.251	0.576	0.316	3.614	0.745	0.409	0.206	0.113	0.549	3.02782e+06	435434	328698	1.86357e+06	230336	116737
High	Master Protein	A0A144A1E4	Atypical protein kinase, ABC-1 family, putative OS=Plasmodium falciparum (isolate 3D7) OX=36329 GN=PF3D7_1414500 PE=4 SV=1	0	FALSE	8.994	1	3	4	3	2758	325.8	8.94	10.45	3	metabolic process		catalytic activity	Pf03109		PF3D7_1414500		14				0	0	0.948	2.559	0.94	0.01	0.01	2.805	0.992	0.01	0.01	0.367	0.01	0.01	0.01	0.01		585143	508680	2.04002e+06	419764
High	Master Protein	Q8IFP1	Pre-mRNA-splicing helicase BRR2, putative OS=Plasmodium falciparum (isolate 3D7) OX=36329 GN=PF3D7_0422500 PE=4 SV=1	0	FALSE	8.958	2	4	4	4	2874	337.7	5.8	10.97	4	metabolic process	cytoplasm;spliceosomal complex	catalytic activity;nucleotide binding	Pf00270, Pf00271, Pf02889	812456	PF3D7_0422500	PFD1060w	4	Spliceosome	mRNA Splicing; Processing of Capped Intron-Containing Pre-mRNA; Metabolism of RNA; mRNA Splicing - Minor Pathway		5	0	0.429	0.242	0.718	0.267	0.01	0.562	2.03		0.01	3.609		0.01	0.452	0.01	0.01	552485	84767.5	51016.1	535571	32069.1
High	Master Protein	Q8IKJ5	Zinc finger protein, putative OS=Plasmodium falciparum (isolate 3D7) OX=36329 GN=PF3D7_1464200 PE=4 SV=1	0	FALSE	8.954	17	4	6	4	337	39.9	8.91	15.4	4			metal ion binding	Pf00642	812192	PF3D7_1464200	PF14_0610	14				0	0	0.01	0.01	1.493	2.688	2.322		100	100	100	100	100	100	1.603	1.25	0.864	218853			851515	767190	601906
High	Master Protein	Q8I638	Acyl-CoA synthetase OS=Plasmodium falciparum (isolate 3D7) OX=36329 GN=PF3D7_1200700 PE=4 SV=1	0	FALSE	8.953	3	2	6	2	926	104.6	8.7	17.09	2	metabolic process		catalytic activity	Pf00501	811059	PF3D7_1200700	ACS7	12	Peroxisome; Fatty acid biosynthesis; Fatty acid metabolism; Metabolic pathways; Fatty acid degradation	alpha-linolenic acid (ALA) metabolism; Linoleic acid (LA) metabolism; Synthesis of very long-chain fatty acyl-CoAs		13	0	2.048	2.024	1.634	2.201	2.957	0.989	0.798	1.075	1.444	0.807	1.087	1.461	1.347	1.81	1.343	878801	914732	874684	1.00619e+06	1.03922e+06	1.25719e+06
High	Master Protein	Q8I0V2	ATP synthase subunit beta OS=Plasmodium falciparum (isolate 3D7) OX=36329 GN=PF3D7_1235700 PE=3 SV=1	0	FALSE	8.947	5	2	3	2	535	58.4	6.42	9.25	2	metabolic process;transport	cytoplasm;mitochondrion	catalytic activity;nucleotide binding;transporter activity	Pf00006, Pf00306, Pf02874, Pf03950	811397	PF3D7_1235700	PFL1725w	12	Oxidative phosphorylation; Metabolic pathways			2	0	0.539	0.564	0.468	0.205	0.159	1.118	0.793	0.38	0.181	0.83	0.34	0.283	0.479	0.341	0.476	890489	143587	309578	318194	54866.1	83119.1
High	Master Protein	A0A5K1K8Y1	Inner membrane complex protein OS=Plasmodium falciparum (isolate 3D7) OX=36329 GN=PF3D7_1345600 PE=4 SV=1	0	FALSE	8.933	13	3	4	3	370	43.2	8	7.51	3												0	0	0.215		0.136		0.062	1.327	0.46	0.348	0.289	0.259	0.262		1.013	0.469		1.77111e+06	197977	40309.2	194182	9933.69	45571.6
High	Master Protein	Q8I3V8	Pre-mRNA-splicing factor CWC2, putative OS=Plasmodium falciparum (isolate 3D7) OX=36329 GN=PF3D7_0515000 PE=3 SV=1	0	FALSE	8.863	4	2	3	2	848	98.3	5.71	8.34	2	cell organization and biogenesis	spliceosomal complex	metal ion binding;RNA binding	Pf00076, Pf13893, Pf14259	812964	PF3D7_0515000	PFE0750c	5				0	0	0.01	0.01	0.01	0.01	0.01											418406
High	Master Protein	Q8IBL5	Uncharacterized protein OS=Plasmodium falciparum (isolate 3D7) OX=36329 GN=PF3D7_0723800 PE=4 SV=1	0	FALSE	8.819	2	3	3	3	2190	260.6	5.71	9.12	3					2655145	PF3D7_0723800	PF07_0101	7				0	0	0.169	0.514	0.01	0.01	0.01	3.038	0.01	0.01	0.01	0.01	0.01	0.01				992671	46550.9	151350
High	Master Protein	Q8IJD6	Uncharacterized protein OS=Plasmodium falciparum (isolate 3D7) OX=36329 GN=PF3D7_1026600 PE=4 SV=1	0	FALSE	8.814	2	2	3	2	1692	196.4	9.23	11.7	2					810419	PF3D7_1026600	PF10_0262	10				0	0	1.673	2.21	0.01	0.01	0.01	1.32	0.01	0.01	0.01	0.01	0.01	0.01				219362	210322	297209
High	Master Protein	Q8ILK4	DUF383 domain-containing protein OS=Plasmodium falciparum (isolate 3D7) OX=36329 GN=PF3D7_1425900 PE=4 SV=2	0	FALSE	8.776	4	1	2	1	368	43.1	5.15	7.57	1					811821	PF3D7_1425900	PF14_0239	14				0	0	0.01	0.01	0.01	0.01	0.01											177780
High	Master Protein	Q8I3I6	AP complex subunit beta OS=Plasmodium falciparum (isolate 3D7) OX=36329 GN=PF3D7_0528100 PE=3 SV=2	0	FALSE	8.77	3	2	4	2	929	106.1	6.04	12.13	2	transport	cytoplasm;membrane	transporter activity	Pf01602, Pf09066, Pf12717, Pf13513, Pf13646	813094	PF3D7_0528100	PFE1400c	5		Plasma lipoprotein clearance; VLDLR internalisation and degradation; Plasma lipoprotein assembly, remodeling, and clearance; LDL clearance		5	0	0.232	0.286	0.434	0.184	0.01	1.328	1.869	0.855	0.01	1.384	0.644	0.01	0.465	0.01	0.01	536873	70024.8	60721.1	173783	36769.9
High	Master Protein	A0A144A2J9	Hsp70/Hsp90 organizing protein OS=Plasmodium falciparum (isolate 3D7) OX=36329 GN=PF3D7_1434300 PE=4 SV=1	0	FALSE	8.553	5	3	5	3	564	66	7.05	10.92	3		cytosol	protein binding	Pf00515, Pf07719, Pf12968, Pf13414, Pf13424, Pf13431, Pf13432, Pf14559	811906	PF3D7_1434300	PF14_0324	14		HSP90 chaperone cycle for steroid hormone receptors (SHR)		3	0	0.01	0.662	1.718	0.424	0.206	100	100	100	100	6.3	0.641	0.311	0.102	0.049	0.485	969150		102009	1.66742e+06	61504.2	27546.4
High	Master Protein	Q76NN6	Ran-specific GTPase-activating protein 1, putative OS=Plasmodium falciparum (isolate 3D7) OX=36329 GN=PF3D7_0419600 PE=4 SV=1	0	FALSE	8.551	13	3	4	3	280	33.2	5.01	11.34	3	cell organization and biogenesis;metabolic process;regulation of biological process;transport	cytoplasm;nucleus	catalytic activity;enzyme regulator activity;nucleotide binding;protein binding	Pf00638	812489	PF3D7_0419600	PFD0950w	4				0	0	0.173	0.187	0.763	0.01	0.01	2.234	5.167	0.01	0.01	3.884	0.01	0.01	0.01	0.01		1.81639e+06	91484.3	149809	941305
High	Master Protein	Q8I525	Uncharacterized protein OS=Plasmodium falciparum (isolate 3D7) OX=36329 GN=PF3D7_1239800 PE=4 SV=1	0	FALSE	8.528	1	3	3	3	5767	691	5.81	8.81	3					811438	PF3D7_1239800	PFL1930w	12				0	0	0.187	0.299	0.01	0.01	0.01	1.598	0.01	0.01	0.01	0.01	0.01	0.01				502296	19130.2	32710.2
High	Master Protein	C0H468	Uncharacterized protein OS=Plasmodium falciparum (isolate 3D7) OX=36329 GN=PF3D7_0301600 PE=4 SV=1	0	FALSE	8.511	3	2	6	2	732	87.5	5.14	16.88	2		membrane			9221772	PF3D7_0301600	PFC0080c	3				0	0	1.145	1.245	2.476	4.371	3.551	1.087	2.162	3.816	3.1	1.989	3.511	2.853	1.765	1.434	0.812	1.65504e+06	279612	632686	623507	564986	396181
High	Master Protein	Q8IKE4	Pre-rRNA-processing protein PNO1, putative OS=Plasmodium falciparum (isolate 3D7) OX=36329 GN=PF3D7_1469300 PE=3 SV=1	0	FALSE	8.417	11	2	4	2	262	30.1	9.88	7.93	2			RNA binding	Pf00013	812243	PF3D7_1469300	PF14_0661	14				0	0	0.01	0.01	9.312	9.214	5.936		100	100	100	100	100	100	0.99	0.637	0.644	14288.1			101576	75920.5	45123.4
High	Master Protein	Q76NN7	Peptidyl-prolyl cis-trans isomerase OS=Plasmodium falciparum (isolate 3D7) OX=36329 GN=PF3D7_0322000 PE=3 SV=1	0	FALSE	8.408	21	3	4	3	171	18.9	8.09	11.36	3	metabolic process	cytosol	catalytic activity	Pf00160	814534	PF3D7_0322000	PfCyP19	3				0	0	0.258	0.01	1.078	0.638	0.483	0.01	5.321	2.471	1.869	100	100	100	0.464	0.351	0.756	1.33298e+06	66967.3		1.04283e+06	166507	116211
High	Master Protein	C6KTC6	Nicotinate phosphoribosyltransferase OS=Plasmodium falciparum (isolate 3D7) OX=36329 GN=PF3D7_0629100 PE=3 SV=1	0	FALSE	8.406	4	2	4	2	665	77.1	7.64	11.62	2	metabolic process	cytoplasm	catalytic activity	Pf04095	3885731	PF3D7_0629100	PFF1410c	6		Neutrophil degranulation; Nicotinamide salvaging		8	0	0.187	0.199	0.517	0.077	0.112	1.063	2.767	0.413	0.438	2.602	0.388	0.484	0.149	0.199	0.897	1.45054e+06	156834	175469	568732	68104.1	37816.6
High	Master Protein	Q8IHN4	Antigen 332, DBL-like protein OS=Plasmodium falciparum (isolate 3D7) OX=36329 GN=PF3D7_1149000 PE=4 SV=2	0	FALSE	8.351	1	2	5	2	6093	688.9	3.89	13.19	2			protein binding;receptor activity	Pf02463, Pf03011, Pf03344, Pf05424	811038	PF3D7_1149000	PF11_0506	11				0	0	0.595	0.961	1.257	0.862	1.08	1.615	2.114	1.449	2.173	1.309	0.897	1.345	0.685	1.028	1.5	963487	232338	401651	654460	338799	603967
High	Master Protein	Q8IKL9	40S ribosomal protein S28e, putative OS=Plasmodium falciparum (isolate 3D7) OX=36329 GN=PF3D7_1461300 PE=1 SV=1	0	FALSE	8.337	36	2	5	2	67	7.5	10.83	15.57	2	cell organization and biogenesis;metabolic process	ribosome	RNA binding;structural molecule activity	Pf01200	812167	PF3D7_1461300	PF14_0585	14	Ribosome	Formation of a pool of free 40S subunits; Nonsense Mediated Decay (NMD) independent of the Exon Junction Complex (EJC); Formation of the ternary complex, and subsequently, the 43S complex; GTP hydrolysis and joining of the 60S ribosomal subunit; SRP-dependent cotranslational protein targeting to membrane; Ribosomal scanning and start codon recognition; Nonsense Mediated Decay (NMD) enhanced by th…		15	0	0.103	0.078	0.756	0.129	0.074	0.754	7.32	1.253	0.721	9.712	1.662	0.956	0.171	0.098	0.575	6.65632e+06	442294	368635	4.07755e+06	480740	305059
High	Master Protein	Q8I3Z1	MATH and LRR domain-containing protein PFE0570w OS=Plasmodium falciparum (isolate 3D7) OX=36329 GN=PFE0570w PE=1 SV=1	0	FALSE	8.22	0	3	3	3	10061	1186.8	7.49	7.69	3	metabolic process	membrane	catalytic activity;protein binding;RNA binding	Pf00849	812939	PF3D7_0511500	PFE0570w	5				0	0	0.01	0.01	1.508	0.01	0.01		100			100			0.01	0.01		123953			115588
High	Master Protein	Q8I5A4	Pre-mRNA-splicing factor ATP-dependent RNA helicase PRP2, putative OS=Plasmodium falciparum (isolate 3D7) OX=36329 GN=PF3D7_1231600 PE=4 SV=1	0	FALSE	8.162	4	3	3	3	1168	137.1	8.38	8.71	3	metabolic process;regulation of biological process	cytoplasm;spliceosomal complex	catalytic activity;nucleotide binding;RNA binding	Pf00270, Pf00271, Pf04408, Pf07717, Pf13401	811357	PF3D7_1231600	PFL1525c	12				0	0	0.682	1.824	0.566	1.083	0.51	2.674	0.83	1.588	1.955	0.31	0.594	0.731	1.913	1.086	1.231	685113	125138	358137	312888	199978	247126
High	Master Protein	Q8IK90	Proteasome subunit alpha type-1, putative OS=Plasmodium falciparum (isolate 3D7) OX=36329 GN=PF3D7_1474800 PE=1 SV=1	0	FALSE	8.148	11	2	5	2	254	28.8	5.67	15.04	2	metabolic process	cytoplasm;nucleus;proteasome	catalytic activity	Pf00227, Pf10584	812298	PF3D7_1474800	PF14_0716	14	Proteasome	Ub-specific processing proteases; UCH proteinases; Cross-presentation of soluble exogenous antigens (endosomes); Removal of licensing factors from origins; Regulation of DNA replication; Antigen processing: Ubiquitination & Proteasome degradation; MAPK6/MAPK4 signaling; Orc1 removal from chromatin		24	0	0.288	0.381	0.995	0.135	0.01	1.322	3.168	0.467	0.01	2.396	0.353	0.01	0.147	0.01	0.01	976252	85944.2	121582	739962	40399.4
High	Master Protein	Q8IJ72	Bromodomain protein 1 OS=Plasmodium falciparum (isolate 3D7) OX=36329 GN=PF3D7_1033700 PE=1 SV=1	0	FALSE	8.113	11	3	4	3	488	55.9	5.68	12.22	3		nucleus	protein binding	Pf00023, Pf00439, Pf12796, Pf13606, Pf13637, Pf13857	810485	PF3D7_1033700	PF10_0328	10				0	0			100				100			100			0.01	0.01					185879
High	Master Protein	Q8IM73	PRESAN domain-containing protein OS=Plasmodium falciparum (isolate 3D7) OX=36329 GN=PF3D7_1401600 PE=4 SV=2	0	FALSE	8.087	6	3	4	3	478	55.8	6.58	9.33	3		membrane		Pf09687	811593	PF3D7_1401600	PF14_0018	14				0	0	0.468	1.069	0.171	0.01	0.01	3.209		0.01	0.01	0.168	0.01	0.01	0.01	0.01		1.47826e+06	136923	1.12128e+06	144791
High	Master Protein	Q8I562	Clustered-asparagine-rich protein OS=Plasmodium falciparum (isolate 3D7) OX=36329 GN=PF3D7_1236100 PE=4 SV=2	0	FALSE	8.05	11	4	5	4	445	51.5	8.6	11.8	4			protein binding;RNA binding	Pf00076, Pf00397, Pf13893, Pf14259	811401	PF3D7_1236100	PFL1745c	12				0	0	0.154	0.138	0.838	0.136	0.079	0.898	4.257	0.886	0.418	4.741	0.987	0.559	0.208	0.175	0.603	3.9559e+06	239360	242080	2.44383e+06	230236	37474.2
High	Master Protein	Q8IKN7	Uncharacterized protein OS=Plasmodium falciparum (isolate 3D7) OX=36329 GN=PF3D7_1459400 PE=4 SV=1	0	FALSE	8.023	8	2	3	2	340	40	9.57	11.06	2		membrane			812149	PF3D7_1459400	PF14_0567	14				0	0	0.26	0.456	0.651	0.274	0.01	1.475	2.648		0.01	1.427	0.506	0.01	0.446	0.01	0.01	716944	72471.3	191099	363947	36462.2
High	Master Protein	Q8IBH9	Cation transporting ATPase, putative OS=Plasmodium falciparum (isolate 3D7) OX=36329 GN=PF3D7_0727800 PE=4 SV=1	0	FALSE	7.942	1	2	2	2	1918	224.9	8.5	5.63	2	cellular homeostasis;transport	membrane	catalytic activity;metal ion binding;nucleotide binding;transporter activity	Pf00122, Pf00702	2655168	PF3D7_0727800	PF07_0115	7				0	0	0.01	1.061	0.333	0.694	1.135	100	100	100	100	0.314	0.654	1.07	2.083	3.408	1.636	6.07049e+06		321673	125705	197761	298574
High	Master Protein	C6KT03	Kinetochore protein NDC80, putative OS=Plasmodium falciparum (isolate 3D7) OX=36329 GN=PF3D7_0616200 PE=3 SV=1	0	FALSE	7.922	4	2	2	2	591	69.8	5.57	5.93	2	cell organization and biogenesis		structural molecule activity	Pf03801, Pf13166	3885899	PF3D7_0616200	PFF0785w	6				0	0	0.156	0.01	0.165	0.01	0.01	0.01	1.059	0.01	0.01	100			0.01	0.01		2.01381e+06	129026		182119
High	Master Protein	C6KSW6	Leucine-rich repeat protein OS=Plasmodium falciparum (isolate 3D7) OX=36329 GN=PF3D7_0612200 PE=4 SV=1	0	FALSE	7.884	2	3	3	3	1864	220.2	5.77	9.31	3			protein binding	Pf12799	3885930	PF3D7_0612200	PFF0595c	6				0	0	0.322	0.635	0.01	0.01	0.01	1.244	0.01	0.01	0.01	0.01	0.01	0.01				407236	21800.9	207513
High	Master Protein	C6KT22	Uncharacterized protein OS=Plasmodium falciparum (isolate 3D7) OX=36329 GN=PF3D7_0618200 PE=4 SV=1	0	FALSE	7.854	24	2	3	2	199	23.3	4.82	11.64	2					3885801	PF3D7_0618200	PFF0880c	6				0	0	0.01	0.01	1.422	0.01	0.01		100			100			0.01	0.01		1.02269e+06			616304
High	Master Protein	C6KSV9	SWIB/MDM2 domain-containing protein OS=Plasmodium falciparum (isolate 3D7) OX=36329 GN=PF3D7_0611400 PE=4 SV=1	0	FALSE	7.757	4	3	3	3	830	97.7	5.07	8.37	3			protein binding	Pf02201	3885956	PF3D7_0611400	PFF0560c	6				0	0	0.176	0.247	0.275	0.191	0.193	1.403	1.925	1.16	1.287	1.372	0.727	0.806	0.539	0.544	1.009	934462	74337.2	114685	240880	68348.3	66694.1
High	Master Protein	Q8I305	Major facilitator superfamily-related transporter, putative OS=Plasmodium falciparum (isolate 3D7) OX=36329 GN=PF3D7_0914700 PE=4 SV=1	0	FALSE	7.68	5	2	6	2	516	58.4	8.28	15.36	2	transport	membrane		Pf07690	813424	PF3D7_0914700	PFI0720w	9				0	0	0.377	1.016	0.888	0.505	0.253	2.694	2.354	1.337	0.671	0.874	0.496	0.249	0.568	0.285	0.502	368278	79615.6	229524	249753	107164	49614.3
High	Master Protein	O97229	Inner membrane complex protein 1e, putative OS=Plasmodium falciparum (isolate 3D7) OX=36329 GN=PF3D7_0304100 PE=4 SV=1	0	FALSE	7.659	7	3	3	3	525	61.7	7.11	7.79	3				Pf12314	814358	PF3D7_0304100	PFC0185w	3				0	0	0.134	0.793	0.149	0.644	0.01	5.12	1.117	4.818	0.01	0.218	0.941	0.01	4.314	0.01	0.01	1.58898e+06	46789.9	441292	69621.2	226859
High	Master Protein	C0H4D5	Uncharacterized protein OS=Plasmodium falciparum (isolate 3D7) OX=36329 GN=PF3D7_0513100 PE=4 SV=1	0	FALSE	7.656	13	3	3	3	251	28.8	5.44	8.34	3					812945	PF3D7_0513100	PFE0650c	5				0	0	0.316	0.264	0.7	0.249	0.194	0.947	1.652	1.07	0.835	1.004	0.857	0.669	0.326	0.254	0.781	1.36051e+07	1.20844e+06	1.28535e+06	7.9594e+06	737445	497533
High	Master Protein	Q8IKY0	AP2 domain transcription factor AP2-O5, putative OS=Plasmodium falciparum (isolate 3D7) OX=36329 GN=PF3D7_1449500 PE=4 SV=1	0	FALSE	7.627	3	2	4	2	715	84.4	7.39	11.98	2	regulation of biological process			Pf00847, Pf14733	812053	PF3D7_1449500	ApiAP2	14				0	0	0.01	0.495	0.619	0.01	0.01	100	100			0.829	0.01	0.01	0.01	0.01		497160		129997	183263
High	Master Protein	C6KTC7	DnaJ protein, putative OS=Plasmodium falciparum (isolate 3D7) OX=36329 GN=PF3D7_0629200 PE=4 SV=1	0	FALSE	7.599	12	4	4	4	380	44.6	8.06	9.65	4	metabolic process;response to stimulus		protein binding	Pf00226, Pf01556	3885732	PF3D7_0629200	PFF1415c	6				0	0	0.01	0.287	0.614	0.101	0.01	100	100	100		2.141	0.419	0.01	0.222	0.01	0.01	1.61798e+06		220633	600061	39018.3
High	Master Protein	A0A143ZYA8	C2 domain-containing protein OS=Plasmodium falciparum (isolate 3D7) OX=36329 GN=PF3D7_1110100 PE=4 SV=1	0	FALSE	7.575	3	2	3	2	850	101.1	5.26	9.36	2		membrane				PF3D7_1110100		11				0	0	0.01	0.375	0.437	0.148	0.01	100	100	100		1.165	0.395	0.01	0.339	0.01	0.01	531087		122106	177061	45390.5
High	Master Protein	O96227	Uncharacterized protein OS=Plasmodium falciparum (isolate 3D7) OX=36329 GN=PF3D7_0214700 PE=4 SV=3	0	FALSE	7.569	16	3	3	3	301	35.7	6.81	9.01	3					812734	PF3D7_0214700	PFB0670c	2				0	0	0.01	0.01	0.01	0.347	0.01			100			100		100		0.01	2235402				446754
High	Master Protein	Q8ID37	U1 small nuclear ribonucleoprotein 70 kDa homolog, putative OS=Plasmodium falciparum (isolate 3D7) OX=36329 GN=PF3D7_1367100 PE=4 SV=1	0	FALSE	7.52	4	1	10	1	423	51.8	9.33	28.97	1	metabolic process	spliceosomal complex	RNA binding	Pf00076, Pf12220, Pf13893, Pf14259	813905	PF3D7_1367100	MAL13P1.338	13	Spliceosome	mRNA Splicing; Processing of Capped Intron-Containing Pre-mRNA; Metabolism of RNA; mRNA Splicing - Minor Pathway		5	0	1.022	1.173	0.699	0.492	0.997	1.147	0.683	0.481	0.975	0.596	0.42	0.85	0.704	1.426	2.025	553730	324403	398333	295414	157155	293662
High	Master Protein	Q8IK89	Trailer hitch homolog, putative OS=Plasmodium falciparum (isolate 3D7) OX=36329 GN=PF3D7_1474900 PE=4 SV=1	0	FALSE	7.507	14	3	4	3	328	38.5	9.42	10.78	3				Pf09532, Pf12701, Pf14438	812299	PF3D7_1474900	PF14_0717	14				0	0	0.333		1.066		0.01		3.205		0.01	3.672	1.608	0.01	0.438	0.01	0.01	156892	29910.2	28928.6	259967	43748.8
High	Master Protein	C0H4V5	U4/U6.U5 small nuclear ribonucleoprotein, putative OS=Plasmodium falciparum (isolate 3D7) OX=36329 GN=PF3D7_0818000 PE=3 SV=1	0	FALSE	7.499	12	2	7	2	372	45.1	10.39	14.92	2	metabolic process	spliceosomal complex		Pf08648	2655421	PF3D7_0818000	MAL8P1.71	8				0	0	2.584	1.14	2.59	2.579	2.645	0.441	1.654	1.896	1.42	2.272	2.262	2.32	1.146	0.858	0.749	568686	925076	397547	1.42706e+06	1.14742e+06	952527
High	Master Protein	Q8IIF6	Uncharacterized protein OS=Plasmodium falciparum (isolate 3D7) OX=36329 GN=PF3D7_1121100 PE=4 SV=2	0	FALSE	7.47	2	3	3	3	1544	184.8	5.1	7.51	3				Pf04156	810765	PF3D7_1121100	PF11_0218	11				0	0	0.498	0.433	0.702	0.362	0.367	0.87	1.956	0.727	0.737	2.248	0.835	0.847	0.372	0.377	1.014	969078	41458.8	38596.9	421957	30315.3	28362.3
High	Master Protein	Q8I3J3	Ubiquitin carboxyl-terminal hydrolase OS=Plasmodium falciparum (isolate 3D7) OX=36329 GN=PF3D7_0527200 PE=3 SV=1	0	FALSE	7.334	4	2	4	2	605	70.7	6.09	9.43	2	metabolic process		catalytic activity;protein binding	Pf00240, Pf00443	813087	PF3D7_0527200	PFE1355c	5		Ub-specific processing proteases		4	0	0.217	0.591	1.12	0.148	0.083	2.729	5.171	0.683	0.385	1.895	0.25	0.141	0.132	0.075	0.564	170037	21106.5	61647.9	145418	14508.4	7552.62
High	Master Protein	A0A144A2G5	Dipeptidyl aminopeptidase 1 OS=Plasmodium falciparum (isolate 3D7) OX=36329 GN=PF3D7_1116700 PE=3 SV=1	0	FALSE	7.315	4	2	4	2	700	80.4	6.19	12.21	2	metabolic process	vacuole	catalytic activity	Pf00112, Pf08773	810721	PF3D7_1116700	PF11_0174	11		Neutrophil degranulation		3	0	0.372	0.37	0.679	0.156	0.105	0.9	1.826	0.379	0.256	1.846	0.421	0.284	0.228	0.154	0.676	1.12533e+06	239358	118504	583504	46908.3	29240.7
High	Master Protein	Q8II38	Pre-mRNA-splicing factor 38 OS=Plasmodium falciparum (isolate 3D7) OX=36329 GN=PF3D7_1132600 PE=3 SV=1	0	FALSE	7.3	7	2	4	2	386	46.6	9.51	12.13	2		spliceosomal complex		Pf03371	810883	PF3D7_1132600	PF11_0336	11	Spliceosome			1	0	0.01	0.01	2.689	3.27	2.491		100	100	100	100	100	100	1.303	1	0.767	254856			708978	676662	477603
High	Master Protein	C6KST3	Proteasome subunit alpha type-2, putative OS=Plasmodium falciparum (isolate 3D7) OX=36329 GN=PF3D7_0608500 PE=1 SV=1	0	FALSE	7.298	10	2	3	2	235	26.5	5.49	8.78	2	metabolic process	cytoplasm;nucleus;proteasome	catalytic activity	Pf00227, Pf10584	3885908	PF3D7_0608500	PFF0420c	6	Proteasome	Ub-specific processing proteases; UCH proteinases; Cross-presentation of soluble exogenous antigens (endosomes); Neutrophil degranulation; MAPK6/MAPK4 signaling; Removal of licensing factors from origins; Regulation of DNA replication; Antigen processing: Ubiquitination & Proteasome degradation; Orc1 removal from chromatin		26	0	0.103	0.131	0.588	0.056	0.043	1.262	5.683	0.544	0.415	4.503	0.431	0.329	0.096	0.073	0.763	8952483	530630	716717	4.0178e+06	290602	204696
High	Master Protein	Q8ILB6	Mitochondrial acidic protein MAM33, putative OS=Plasmodium falciparum (isolate 3D7) OX=36329 GN=PF3D7_1434800 PE=4 SV=1	0	FALSE	7.295	10	2	6	2	252	28.9	4.97	15.43	2		organelle lumen		Pf02330	811911	PF3D7_1434800	PF14_0329	14				0	0	1.889	1.254	2.991	0.824	0.766	1.606	4.615	0.436	0.405	2.385	0.272	0.252	0.095	0.088	0.929	368850	85783.5	239536	754390	37656.8	32290.5
High	Master Protein	Q8I5I3	P-type phospholipid transporter OS=Plasmodium falciparum (isolate 3D7) OX=36329 GN=PF3D7_1223400 PE=3 SV=1	0	FALSE	7.288	2	3	4	3	1618	190.3	8.6	8.65	3	cell organization and biogenesis;transport	endosome;membrane	catalytic activity;metal ion binding;nucleotide binding;transporter activity	Pf00122, Pf13246	811277	PF3D7_1223400	PFL1125w	12				0	0	0.909	1.752	0.71	0.559	1.588	1.927	0.757	1.259	1.746	0.393	0.654	0.906	0.799	2.306	1.387	982228	173134	356974	528161	291162	280732
High	Master Protein	Q8IIK5	Rhoptry neck protein 4 OS=Plasmodium falciparum (isolate 3D7) OX=36329 GN=PF3D7_1116000 PE=4 SV=2	0	FALSE	7.242	2	2	4	2	1201	135.5	5.58	10.26	2			protein binding	Pf05057	810715	PF3D7_1116000	RON4	11				0	0	0.234	0.53	0.01	0.01	0.382	2.268	0.01	0.01	0.622	0.01	0.01	0.399		100	100	1.06831e+06	119781	280493			44168.7
High	Master Protein	sp	LYSC_CHICK	0	TRUE	7.211	19	2	2	2	147	16.2	9.07	5.64	2												0	0					100				100			100		100	100						498740
High	Master Protein	C0H4A5	Armadillo-domain containing rhoptry protein OS=Plasmodium falciparum (isolate 3D7) OX=36329 GN=PF3D7_0414900 PE=4 SV=1	0	FALSE	7.176	11	2	2	2	275	30.8	5.14	6.02	2			protein binding	Pf00514	812562	PF3D7_0414900	PFD0720w	4				0	0	0.01	0.01	0.01	0.01	0.01											599953
High	Master Protein	Q8I5K9	Debranching enzyme-associated ribonuclease, putative OS=Plasmodium falciparum (isolate 3D7) OX=36329 GN=PF3D7_1220400 PE=4 SV=1	0	FALSE	7.163	7	3	6	3	519	62.7	9.06	12.54	3				Pf04676, Pf04677	811248	PF3D7_1220400	PFL0980w	12				0	0	2.09	1.016	1.128	1.882	2.143	0.486	0.594	0.697	1.063	1.222	1.435	2.188	1.669	1.899	1.138	538389	275596	143322	459334	625580	610871
High	Master Protein	O77384	Protein PFC0760c OS=Plasmodium falciparum (isolate 3D7) OX=36329 GN=PFC0760c PE=1 SV=1	0	FALSE	7.146	1	2	2	2	3394	402.7	4.83	6.12	2		cytoplasm;membrane			814487	PF3D7_0317300	PFC0760c	3				0	0
High	Master Protein	Q8IK20	Exported lipase 2 OS=Plasmodium falciparum (isolate 3D7) OX=36329 GN=PF3D7_1001600 PE=4 SV=1	0	FALSE	7.098	5	3	3	3	763	88.5	7.08	7.06	3	metabolic process	membrane	catalytic activity	Pf00561, Pf12146, Pf12695, Pf12697	810178	PF3D7_1001600	PF10_0020	10				0	0	0.245	0.474	0.168	0.01	0.01	1.998	0.897	0.01	0.01	0.355	0.01	0.01	0.01	0.01		943155	45036.8	162344	76861.9
High	Master Protein	C6KSR7	Glutaredoxin-like protein OS=Plasmodium falciparum (isolate 3D7) OX=36329 GN=PF3D7_0606900 PE=4 SV=1	0	FALSE	7.086	14	2	2	2	219	26	5.72	6.17	2	cellular homeostasis;metabolic process;regulation of biological process	cytosol	catalytic activity	Pf00462	3885885	PF3D7_0606900	PFF0340c	6				0	0	0.285	0.223	0.326	0.01	0.01	0.782	1.846	0.01	0.01	2.359	0.01	0.01	0.01	0.01		1.0091e+06	79577.9	66638.4	276137
High	Master Protein	A0A144A260	Uncharacterized protein OS=Plasmodium falciparum (isolate 3D7) OX=36329 GN=PF3D7_1446700 PE=4 SV=1	0	FALSE	7.077	10	2	2	2	357	42.6	4.97	6.42	2					812026	PF3D7_1446700	PF14_0444	14				0	0	0.01	0.01	0.01	0.01	0.01											893479
High	Master Protein	Q8I2J4	Profilin OS=Plasmodium falciparum (isolate 3D7) OX=36329 GN=Pfn PE=3 SV=1	0	FALSE	7.05	14	2	3	2	171	19	4.34	8.62	2	cell organization and biogenesis;cellular component movement;regulation of biological process	cytoplasm;cytoskeleton	protein binding	Pf00235	813593	PF3D7_0932200	PfPfn	9				0	0	0.084	0.169	0.57	0.046	0.01	1.236	5.194	0.55	0.01	3.373	0.445	0.01	0.106	0.01	0.01	3.38162e+06	136142	272373	1.25313e+06	75298.6
High	Master Protein	Q8IHU4	J domain-containing protein OS=Plasmodium falciparum (isolate 3D7) OX=36329 GN=PF3D7_1142100 PE=4 SV=1	0	FALSE	7.039	1	3	4	3	2738	324.6	5.92	11.38	3			protein binding	Pf00226	810978	PF3D7_1142100	PF11_0433	11				0	0	0.419	0.245	0.784	0.469	0.16	0.584	1.148			1.965			0.366	0.125	0.34	713685	140329	87736.3	340247	34768.7	10918.8
High	Master Protein	C0H5A0	Translational activator GCN1, putative OS=Plasmodium falciparum (isolate 3D7) OX=36329 GN=PF3D7_1305300 PE=3 SV=1	0	FALSE	6.982	1	2	2	2	3525	418.3	7.06	5.68	2	regulation of biological process;response to stimulus		enzyme regulator activity;protein binding		813821	PF3D7_1305300	MAL13P1.26	13				0	0	0.313	0.01	0.304	0.01	0.01	0.01	0.971	0.01	0.01	100			0.01	0.01		309669	55568.6		71863.9
High	Master Protein	Q8IBP8	Apoptosis-inducing factor, putative OS=Plasmodium falciparum (isolate 3D7) OX=36329 GN=PF3D7_0720400 PE=4 SV=1	0	FALSE	6.972	4	2	3	2	642	72.7	8.7	8.64	2	cellular homeostasis;metabolic process;regulation of biological process		catalytic activity;nucleotide binding	Pf00070, Pf00355, Pf07992, Pf13806	2655129	PF3D7_0720400	PF07_0085	7				0	0	0.01	0.19	0.799	0.01	0.01	100	100			3.914	0.01	0.01	0.01	0.01		498739		26193.9	307424
High	Master Protein	Q8IJ85	mRNA-decapping enzyme subunit 1, putative OS=Plasmodium falciparum (isolate 3D7) OX=36329 GN=PF3D7_1032100 PE=3 SV=1	0	FALSE	6.952	3	2	2	2	1190	137.9	7.5	5.78	2	metabolic process;regulation of biological process		enzyme regulator activity;RNA binding	Pf06058	810471	PF3D7_1032100	PF10_0314	10				0	0	1.11	2.926	2.179	1.413	0.954	2.636	3.545	1.273	0.859	1.345	0.483	0.326	0.359	0.242	0.675	288764	61319.5	173008	466868	78572.2	48936.5
High	Master Protein	Q8II16	Coatomer subunit delta OS=Plasmodium falciparum (isolate 3D7) OX=36329 GN=PF3D7_1134800 PE=3 SV=1	0	FALSE	6.923	7	3	4	3	487	56.8	5.9	9.96	3	transport	cytoplasm;Golgi;membrane			810906	PF3D7_1134800	PF11_0359	11		COPI-dependent Golgi-to-ER retrograde traffic		5	0	0.354	0.281	0.735	0.14	0.165	1.309	3.129	0.373	0.451	2.673	0.599	0.5	0.191	0.172	1.211	1.20337e+06	209302	207942	691991	47201.1	65933
High	Master Protein	Q8I4U3	Uncharacterized protein OS=Plasmodium falciparum (isolate 3D7) OX=36329 GN=PF3D7_1249100 PE=4 SV=1	0	FALSE	6.919	11	3	4	3	392	44.8	7.85	9.48	3	metabolic process		RNA binding		811523	PF3D7_1249100	PFL2355w	12				0	0	0.104	0.084	0.61	0.055	0.01	0.814	5.056	0.528	0.01	6.208	0.649	0.01	0.104	0.01	0.01	2.41108e+06	92670.4	80765.2	1.11129e+06	49255
High	Master Protein	Q8I3K7	Inner membrane complex protein 1g, putative OS=Plasmodium falciparum (isolate 3D7) OX=36329 GN=PF3D7_0525800 PE=4 SV=1	0	FALSE	6.912	8	3	7	3	300	34.3	6.98	13.7	3				Pf12314	813073	PF3D7_0525800	PFE1285w	5				0	0	0.282	0.315	0.272	0.102	0.045	0.769	1.091	0.313	0.104	1.494	0.454	0.136	0.28	0.091	0.274	1.28921e+07	2.51155e+06	2.02642e+06	3.72614e+06	788391	150550
High	Master Protein	W7KMX9	Uncharacterized protein OS=Plasmodium falciparum (isolate NF54) OX=5843 GN=CK202_3218 PE=3 SV=1	0	FALSE	6.818	16	2	5	2	67	7.4	11.24	13.26	2		endoplasmic reticulum;membrane		Pf06624		PFNF54_00314						0	0	0.251	0.543	0.466	0.231	0.15	2.166	2.012	0.922	0.465	0.929	0.426	0.215	0.458	0.321	0.504	2.16497e+06	125976	292039	760973	116957	186117
High	Master Protein	Q8IIS8	DNA repair protein RAD51 homolog OS=Plasmodium falciparum (isolate 3D7) OX=36329 GN=PF3D7_1107400 PE=3 SV=2	0	FALSE	6.753	5	1	1	1	350	38.6	7.06	4.27	1	cell organization and biogenesis;metabolic process;response to stimulus	chromosome;nucleus	catalytic activity;DNA binding;nucleotide binding	Pf00154, Pf08423, Pf13481	810638	PF3D7_1107400	Rad51	11	Homologous recombination			1	0	0.256	0.334	0.576	0.01	0.01	1.307	2.252	0.01	0.01	1.724	0.01	0.01	0.01	0.01		439699	64436.6	90095.5	193332
High	Master Protein	C0H4Q1	Allantoicase OS=Plasmodium falciparum (isolate 3D7) OX=36329 GN=PF3D7_0729100 PE=3 SV=1	0	FALSE	6.749	1	3	3	3	2580	304.3	5.26	6.43	3	metabolic process		catalytic activity	Pf03561	2655173	PF3D7_0729100	PF07_0120	7				0	0
High	Master Protein	Q8IM64	Ribosomal protein S27a, putative OS=Plasmodium falciparum (isolate 3D7) OX=36329 GN=PF3D7_1402500 PE=3 SV=1	0	FALSE	6.744	11	1	2	1	149	17.4	9.54	6.4	1	metabolic process	ribosome	protein binding;structural molecule activity	Pf00240, Pf01599	811609	PF3D7_1402500	PF14_0027	14	Ribosome			1	0	0.425	0.295	2.485	3.988	1.947	0.693	5.842	9.375	4.578	8.43	13.529	6.606	1.605	0.784	0.488	605440	147575	109438	1.14866e+06	1.39234e+06	627308
High	Master Protein	C6KSM2	MYND-type zinc finger protein, putative OS=Plasmodium falciparum (isolate 3D7) OX=36329 GN=PF3D7_0602200 PE=4 SV=1	0	FALSE	6.732	6	1	4	1	252	29.4	5.83	9.99	1			metal ion binding	Pf01753, Pf12957	3885739	PF3D7_0602200	PFF0105w	6				0	0	0.194	0.259	0.696	0.172	0.14	1.332	3.59	0.884	0.721	2.694	0.663	0.541	0.246	0.201	0.815	177312	19712.9	28108	94282.6	17537.4	13194.1
High	Master Protein	C0H4H3	60S ribosomal protein L39 OS=Plasmodium falciparum (isolate 3D7) OX=36329 GN=PF3D7_0611700 PE=1 SV=1	0	FALSE	6.706	22	2	7	2	51	6.5	12.16	20.92	2	metabolic process	ribosome	RNA binding;structural molecule activity	Pf00832	9221869	PF3D7_0611700	PFF0573c	6	Ribosome	Formation of a pool of free 40S subunits; GTP hydrolysis and joining of the 60S ribosomal subunit; SRP-dependent cotranslational protein targeting to membrane; Nonsense Mediated Decay (NMD) independent of the Exon Junction Complex (EJC); Nonsense Mediated Decay (NMD) enhanced by the Exon Junction Complex (EJC); L13a-mediated translational silencing of Ceruloplasmin expression		13	0	1.708	1.573	6.051	7.246	6.549	0.467	3.542	4.242	3.834	6.745	8.993	8.41	1.198	1.082	0.904	981455	975625	328652	4.44753e+06	4.15063e+06	3.50331e+06
High	Master Protein	Q8III9	Uncharacterized protein OS=Plasmodium falciparum (isolate 3D7) OX=36329 GN=PF3D7_1117900 PE=4 SV=2	0	FALSE	6.655	2	2	2	2	1471	175.3	8.81	5.17	2				Pf13868	810732	PF3D7_1117900	PF11_0185	11				0	0
High	Master Protein	A0A143ZZK9	Non-SERCA-type Ca2+ -transporting P-ATPase OS=Plasmodium falciparum (isolate 3D7) OX=36329 GN=PF3D7_1211900 PE=4 SV=1	0	FALSE	6.641	4	3	4	3	1264	140.2	6	9.88	3	transport	membrane	catalytic activity;metal ion binding;nucleotide binding;transporter activity	Pf00122, Pf00689, Pf00690, Pf00702, Pf08282, Pf12710, Pf13246		PF3D7_1211900		12				0	0	0.13	0.476	0.605	0.228	0.01	3.297	4.634	1.747	0.01	1.355	0.53	0.01	0.377	0.01	0.01	689697	13252.6	148696	338831	23294.7
High	Master Protein	Q9NFE6	Eukaryotic translation initiation factor 3 subunit K OS=Plasmodium falciparum (isolate 3D7) OX=36329 GN=PF3D7_0310600.1 PE=3 SV=1	0	FALSE	6.608	7	1	2	1	235	28	5.9	6.59	1	cell organization and biogenesis;metabolic process;regulation of biological process	cytoplasm	RNA binding	Pf03399, Pf10075	814421	PF3D7_0310600.1	PFC0441c	3				0	0	0.427	0.363	0.882	0.219	0.253	0.85	2.065	0.512	0.591	2.43	0.603	0.696	0.248	0.286	1.155	500003	122381	111307	336760	63079	67192.4
High	Master Protein	A0A5K1K8U0	Uncharacterized protein OS=Plasmodium falciparum (isolate 3D7) OX=36329 GN=PF3D7_1359600 PE=4 SV=1	0	FALSE	6.604	2	2	2	2	2025	235	6.23	5.25	2												0	0	0.01	0.01	0.565	0.01	0.01		100			100			0.01	0.01		68790.3			28832.4
High	Master Protein	Q8I377	ATP-dependent protease ATPase subunit ClpY OS=Plasmodium falciparum (isolate 3D7) OX=36329 GN=PF3D7_0907400 PE=3 SV=1	0	FALSE	6.587	4	2	2	2	922	106.4	8.28	5.31	2	metabolic process;regulation of biological process	cytoplasm;proteasome	catalytic activity;nucleotide binding;protein binding	Pf00004, Pf00158, Pf01078, Pf07724, Pf07728, Pf10431	813351	PF3D7_0907400	PFI0355c	9				0	0
High	Master Protein	Q8ILS0	H/ACA ribonucleoprotein complex subunit 4, putative OS=Plasmodium falciparum (isolate 3D7) OX=36329 GN=PF3D7_1417500 PE=3 SV=1	0	FALSE	6.583	6	3	5	3	466	52.9	8.92	11.03	3	metabolic process		catalytic activity;RNA binding	Pf01472, Pf01509, Pf08068	811755	PF3D7_1417500	PF14_0174	14	Ribosome biogenesis in eukaryotes			1	0	0.241	0.194	1.093	0.461	0.01	0.898	4.793	2.292	0.01	4.788	2.376	0.01	0.461	0.01	0.01	788641	82762	55191.5	642903	220516
High	Master Protein	Q8I3Q2	Uncharacterized protein OS=Plasmodium falciparum (isolate 3D7) OX=36329 GN=PF3D7_0521000 PE=4 SV=1	0	FALSE	6.563	3	1	4	1	518	63	9.41	11.57	1					813026	PF3D7_0521000	PFE1055c	5				0	0	0.01	0.01	1.994	2.084	1.703		100	100	100	100	100	100	1.045	0.854	0.817	145412			221401	174762	131739
High	Master Protein	Q8I479	HCNGP-like protein OS=Plasmodium falciparum (isolate 3D7) OX=36329 GN=PF3D7_0502100 PE=4 SV=1	0	FALSE	6.562	9	2	4	2	234	27.8	4.54	9.77	2	regulation of biological process	nucleus		Pf07818	812849	PF3D7_0502100	PFE0105c	5				0	0	1.09	1.237	3.521	2.291	3.023	1.328	3.23	2.102	2.773	3.335	0.921	2.675	0.651	0.858	1.319	1.94494e+06	1.05745e+06	1.40219e+06	6.04435e+06	1.47095e+06	3.39613e+06
High	Master Protein	Q8IHZ2	CLPTM1 domain-containing protein, putative OS=Plasmodium falciparum (isolate 3D7) OX=36329 GN=PF3D7_1137300 PE=3 SV=1	0	FALSE	6.536	4	2	3	2	689	81.6	8.97	10.44	2		membrane		Pf05602	810930	PF3D7_1137300	PF11_0384	11				0	0	0.241	0.607	1.457	0.293	0.303		6.599	1.895	1.224	2.203	0.309	0.514	0.201	0.208	1.037	412583	35816.9	56906.6	470987	84863	66111.5
High	Master Protein	Q8IL94	Ribonucleoside-diphosphate reductase OS=Plasmodium falciparum (isolate 3D7) OX=36329 GN=PF3D7_1437200 PE=3 SV=1	0	FALSE	6.529	4	3	6	3	847	96.8	7.2	13.63	3	metabolic process		catalytic activity;nucleotide binding	Pf00317, Pf02867, Pf03477	811934	PF3D7_1437200	PF14_0352	14	Metabolic pathways; Purine metabolism; Glutathione metabolism; Pyrimidine metabolism	Interconversion of nucleotide di- and triphosphates		7	0	0.142	0.254	0.518	0.103	0.01	1.793	1.976	0.317	0.01	1.094	0.217	0.01	0.199	0.01	0.01	1.45335e+06	145722	258697	408773	20471
High	Master Protein	Q8IBN2	Uncharacterized protein OS=Plasmodium falciparum (isolate 3D7) OX=36329 GN=PF3D7_0722000 PE=4 SV=1	0	FALSE	6.521	9	2	6	2	245	30.5	9.33	16.04	2					2655134	PF3D7_0722000	PF07_0090	7				0	0	100	100	100	100	100	0.42	3.043	10.038	5.726	7.253	23.925	13.648	3.299	1.882	0.57		131387	58993.7	532722	1.68429e+06	698594
High	Master Protein	O77361	TVN-junction protein 1 OS=Plasmodium falciparum (isolate 3D7) OX=36329 GN=PF3D7_0310400 PE=4 SV=1	0	FALSE	6.488	2	1	3	1	1294	154	5.3	3.23	1		cell surface;membrane	catalytic activity	Pf02434	814419	PF3D7_0310400	PFC0435w	3				0	0	0.118	0.415	0.397	0.126	0.01	3.504	3.355	1.065	0.01	0.958	0.304	0.01	0.318	0.01	0.01	246026	16691.6	62590.4	74617.8	17897
High	Master Protein	O77326	Uncharacterized protein OS=Plasmodium falciparum (isolate 3D7) OX=36329 GN=PF3D7_0308700 PE=4 SV=2	0	FALSE	6.486	7	3	3	3	492	57.9	7.87	7.43	3				Pf00753	814403	PF3D7_0308700	PFC0370w	3				0	0	0.249	0.267	0.01	0.01	0.01	1.07	0.01	0.01	0.01	0.01	0.01	0.01				960312	137065	156949
High	Master Protein	Q8IKL8	MORN repeat protein, putative OS=Plasmodium falciparum (isolate 3D7) OX=36329 GN=PF3D7_1461400 PE=4 SV=2	0	FALSE	6.447	9	2	2	2	322	36.9	7.81	6.56	2				Pf02493	812168	PF3D7_1461400	PF14_0586	14				0	0	0.226	0.438	0.245	0.137	0.01	1.557	1.085	0.608	0.01	0.697	0.39	0.01	0.56	0.01	0.01	1.11183e+06	84257.7	294696	121788	51536.4
High	Master Protein	Q8IC43	Small exported membrane protein 1 OS=Plasmodium falciparum (isolate 3D7) OX=36329 GN=PF3D7_0702400 PE=4 SV=1	0	FALSE	6.439	25	2	5	2	123	14.2	9.6	12.61	2		membrane	protein binding		2654974	PF3D7_0702400	PF07_0007	7				0	0	0.581	1.165	3.589	2.961	2.938	1.605	5.462	4.707	4.81	3.403	2.933	2.997	0.862	0.881	1.022	30498	108033	156356	713375	480361	463397
High	Master Protein	Q8I4V8	Peptidyl-prolyl cis-trans isomerase FKBP35 OS=Plasmodium falciparum (isolate 3D7) OX=36329 GN=FKBP35 PE=1 SV=1	0	FALSE	6.437	11	2	2	2	304	34.8	5.47	6.6	2	metabolic process	cytoplasm;nucleus	catalytic activity;protein binding	Pf00254, Pf00515, Pf12895, Pf13414, Pf13424, Pf13432	811507	PF3D7_1247400	FKBP35	12		HSP90 chaperone cycle for steroid hormone receptors (SHR)		3	0	0.01	0.265	0.906	0.01	0.01	100	100			3.611	0.01	0.01	0.01	0.01		2.81741e+06		316234	1.99296e+06
High	Master Protein	Q8I5X5	Uncharacterized protein OS=Plasmodium falciparum (isolate 3D7) OX=36329 GN=PF3D7_1207000 PE=4 SV=1	0	FALSE	6.437	1	2	2	2	2612	311.2	8.03	7.29	2					811123	PF3D7_1207000	PFL0350c	12				0	0	0.01	0.01	0.01	0.01	0.01											239350
High	Master Protein	C6KT56	Signal recognition particle subunit SRP68, putative OS=Plasmodium falciparum (isolate 3D7) OX=36329 GN=PF3D7_0621900 PE=3 SV=1	0	FALSE	6.41	5	3	4	3	776	92.4	8.18	10.85	3	cell organization and biogenesis;transport	endoplasmic reticulum	RNA binding		3885850	PF3D7_0621900	PFF1055c	6				0	0	0.215	0.307	0.784	0.183	0.273	1.426	3.646	0.439	0.655	2.556	0.258	0.385	0.23	0.344	1.492	682491	103421	176623	408505	36146.2	49742.3
High	Master Protein	Q8I5E7	DNA helicase 60 OS=Plasmodium falciparum (isolate 3D7) OX=36329 GN=PF3D7_1227100 PE=3 SV=1	0	FALSE	6.404	3	2	4	1	742	87	8.07	10.45	2	metabolic process	cytoplasm	catalytic activity;nucleotide binding;RNA binding	Pf00270, Pf00271	811314	PF3D7_1227100	PFL1310c	12	Spliceosome			1	0
High	Master Protein	Q8IBV2	Transcription elongation factor s-II, putative OS=Plasmodium falciparum (isolate 3D7) OX=36329 GN=PF3D7_0714500 PE=4 SV=1	0	FALSE	6.396	9	3	3	3	403	47.3	7.97	7.6	3	metabolic process;regulation of biological process	nucleus	DNA binding;metal ion binding;RNA binding	Pf01096, Pf07500, Pf08711	2655101	PF3D7_0714500	PF07_0057	7				0	0	0.16	0.305	0.55	0.01	0.15	1.146	3.284	0.01	0.939	1.92	0.01	0.67	0.01	0.286	100	1.64072e+06	207368	182045	708282		48129.5
High	Master Protein	O77317	Phosphatidate phosphatase OS=Plasmodium falciparum (isolate 3D7) OX=36329 GN=PF3D7_0303200 PE=3 SV=4	0	FALSE	6.396	4	2	2	2	1162	134.7	9.01	5.96	2	metabolic process		catalytic activity	Pf04571, Pf08235		PF3D7_0303200		3		Synthesis of PC; Synthesis of PE; Triglyceride biosynthesis; Depolymerisation of the Nuclear Lamina		14	0	0.263	0.139	0.633	0.195	0.106	0.53	2.409	0.743	0.404	4.549	1.402	0.764	0.308	0.168	0.545	243353	16589.5	9401.82	53251.6	12399.9	6229.92
High	Master Protein	Q8IM38	Ribonucleoside-diphosphate reductase small chain, putative OS=Plasmodium falciparum (isolate 3D7) OX=36329 GN=PF3D7_1405600 PE=3 SV=1	0	FALSE	6.379	7	2	4	2	349	40.6	5.52	11.59	2	metabolic process		catalytic activity	Pf00268	811635	PF3D7_1405600	PF14_0053	14	Pyrimidine metabolism; Glutathione metabolism; Purine metabolism; Metabolic pathways	Interconversion of nucleotide di- and triphosphates		7	0	0.01	0.533	0.819	0.01	0.01	100	100			1.536	0.01	0.01	0.01	0.01		279898		91533.1	175027
High	Master Protein	Q8IBA2	ATP-dependent RNA helicase DBP10, putative OS=Plasmodium falciparum (isolate 3D7) OX=36329 GN=PF3D7_0827000 PE=4 SV=1	0	FALSE	6.3	2	2	2	2	1289	151	9.33	6.02	2	metabolic process	cytoplasm	catalytic activity;DNA binding;nucleotide binding;transporter activity	Pf00270, Pf00271, Pf04851	2655364	PF3D7_0827000	MAL8P1.19	8				0	0			100	100	100		100	100	100	100	100	100	0.56	0.899	1.604				169712	71826	106301
High	Master Protein	Q8IM19	Multifunctional methyltransferase subunit TRM112, putative OS=Plasmodium falciparum (isolate 3D7) OX=36329 GN=PF3D7_1407500 PE=3 SV=2	0	FALSE	6.287	26	3	4	3	125	14.2	5.45	11.21	3	metabolic process		catalytic activity	Pf03966	811654	PF3D7_1407500	PF14_0072	14		Eukaryotic Translation Termination; Methylation		7	0	0.249	0.266	0.947	0.324	0.24	0.453	4.155	1.304	1.137	3.881	2.88	2.511	0.342	0.254	0.623	1.55856e+06	129576	132191	1.13266e+06	321279	227024
High	Master Protein	Q8I3Z5	Translationally-controlled tumor protein homolog OS=Plasmodium falciparum (isolate 3D7) OX=36329 GN=TCTP PE=1 SV=1	0	FALSE	6.273	20	2	2	2	171	20	4.69	6.06	2	cell differentiation;regulation of biological process	cytoplasm;vacuole	metal ion binding;protein binding	Pf00838	812831	PF3D7_0511000	PFE0545c	5				0	0	0.064	0.132	0.583	0.01	0.01	2.062	12.736	0.01	0.01	6.175	0.01	0.01	0.01	0.01		1.71254e+06	48641.9	107362	948541
High	Master Protein	Q8IBR6	Prefoldin subunit 3 OS=Plasmodium falciparum (isolate 3D7) OX=36329 GN=PF3D7_0718500 PE=3 SV=1	0	FALSE	6.252	10	1	1	1	192	22.6	7.06	3.71	1	cell organization and biogenesis;metabolic process	cytoplasm	protein binding	Pf02996	2654962	PF3D7_0718500	MAL7P1.94	7				0	0	0.01	0.01	0.916	0.01	0.01		100			100			0.01	0.01		414085			289729
High	Master Protein	Q8IKZ8	Uncharacterized protein OS=Plasmodium falciparum (isolate 3D7) OX=36329 GN=PF3D7_1447700 PE=4 SV=1	0	FALSE	6.235	8	2	5	2	342	40.7	9.47	13.61	2		membrane			812035	PF3D7_1447700	PF14_0453	14				0	0	0.156	0.334	0.567	0.12	0.01	2.207	3.322	0.764	0.01	1.695	0.346	0.01	0.23	0.01	0.01	1.40507e+06	91939.7	292391	585724	70728.4
High	Master Protein	A0A143ZVW7	Uncharacterized protein OS=Plasmodium falciparum (isolate 3D7) OX=36329 GN=PF3D7_0704300 PE=4 SV=1	0	FALSE	6.223	2	3	3	3	1852	217.4	6.84	7.66	3		membrane				PF3D7_0704300		7				0	0	0.215	0.414	0.01	0.01	0.01	2.092	0.01	0.01	0.01	0.01	0.01	0.01				708050	87536.9	87105.9
High	Master Protein	Q8IDE1	Uncharacterized protein OS=Plasmodium falciparum (isolate 3D7) OX=36329 GN=PF3D7_1356100 PE=4 SV=1	0	FALSE	6.221	4	2	2	2	964	113.7	5.78	6.02	2					814262	PF3D7_1356100	PF13_0299	13				0	0
High	Master Protein	Q8IHY4	Uncharacterized protein OS=Plasmodium falciparum (isolate 3D7) OX=36329 GN=PF3D7_1138000 PE=4 SV=1	0	FALSE	6.216	1	3	3	3	2849	335.7	5.99	7.11	3				Pf12128	810938	PF3D7_1138000	PF11_0392	11				0	0	0.521	0.262	0.01	0.01	0.01	0.503	0.01	0.01	0.01	0.01	0.01	0.01				530165	67149.7	36134.5
High	Master Protein	Q8IKX4	Signal recognition particle 54 kDa protein OS=Plasmodium falciparum (isolate 3D7) OX=36329 GN=PF3D7_1450100 PE=3 SV=1	0	FALSE	6.206	7	3	4	3	500	55.9	8.97	10.95	3	cell organization and biogenesis;transport	cytoplasm;cytosol;membrane;nucleus	catalytic activity;nucleotide binding;protein binding;RNA binding	Pf00448, Pf02978, Pf13671	812059	PF3D7_1450100	PF14_0477	14	Protein export			1	0	0.187	0.224	0.702	0.01	0.01	1.197	3.074	0.01	0.01	2.568	0.01	0.01	0.01	0.01		1.42098e+06	109075	141386	687314
High	Master Protein	A0A2I0BW17	Uncharacterized protein OS=Plasmodium falciparum (isolate NF54) OX=5843 GN=CK202_2715 PE=4 SV=1	0	FALSE	6.176	4	2	2	2	3585	427	6.7	5.63	2												0	0
High	Master Protein	C0H584	Protein MAM3, putative OS=Plasmodium falciparum (isolate 3D7) OX=36329 GN=PF3D7_0932100 PE=4 SV=1	0.001	FALSE	6.164	1	1	1	1	1274	147.3	9.39	3.7	1		membrane		Pf01595	813592	PF3D7_0932100	PFI1560c	9				0	0	0.01	0.33	0.01	0.01	0.01	100				0.01	0.01	0.01				415801		84073.6
High	Master Protein	C0H4M1	AAA family ATPase, putative OS=Plasmodium falciparum (isolate 3D7) OX=36329 GN=PF3D7_0707400 PE=4 SV=1	0.001	FALSE	6.144	3	2	4	2	663	78.1	9.38	10.81	2	metabolic process;regulation of biological process;response to stimulus		catalytic activity;nucleotide binding	Pf00004, Pf02463, Pf02841, Pf04111, Pf09726, Pf12037, Pf12297, Pf13401, Pf13868, Pf15346	9221919	PF3D7_0707400	MAL7P1.209	7		Neutrophil degranulation		3	0	0.347	0.371	1.056	0.3	0.269	1.577	3.042	0.865	0.774	2.512	0.553	0.536	0.284	0.255	0.895	896842	157830	150819	684749	137553	115232
High	Master Protein	Q8I238	Chromatin assembly factor 1 protein WD40 domain, putative OS=Plasmodium falciparum (isolate 3D7) OX=36329 GN=PF3D7_0110700 PE=4 SV=1	0.001	FALSE	6.085	4	1	2	1	446	50.7	5.1	8.23	1	cell organization and biogenesis	nucleus	protein binding	Pf00400, Pf12265	813241	PF3D7_0110700	PFA_0520c	1		RMTs methylate histone arginines		3	0
High	Master Protein	Q8I3H0	Uncharacterized protein OS=Plasmodium falciparum (isolate 3D7) OX=36329 GN=PF3D7_0529800 PE=4 SV=1	0.001	FALSE	6.074	1	2	3	2	1906	225.4	6.34	6.21	2					813110	PF3D7_0529800	PFE1485w	5				0	0	0.17	0.01	0.174	0.048	0.01	0.01	1.262		0.01	100	100		0.341	0.01	0.01	568244	7855.15		65628.3	13485.9
High	Master Protein	Q8IC04	Heat shock protein 86 family protein OS=Plasmodium falciparum (isolate 3D7) OX=36329 GN=PF3D7_0708500 PE=3 SV=1	0.001	FALSE	6.073	3	2	4	2	912	108.8	9.55	13.22	2	regulation of biological process;response to stimulus			Pf06047	2655066	PF3D7_0708500	PF07_0030	7				0	0	1.033		2.364	2.896	1.988	1.02	2.288	1.708	1.304		1.02	0.867	1.225	0.841	0.764	84770.5	146435	105066	152969	242379	168679
High	Master Protein	C0H4C4	Uncharacterized protein OS=Plasmodium falciparum (isolate 3D7) OX=36329 GN=PF3D7_0504800 PE=4 SV=1	0.001	FALSE	6.06	1	2	2	2	5639	671.6	7.47	6.63	2	cell organization and biogenesis		catalytic activity;motor activity;protein binding		9221852	PF3D7_0504800	PFE0235c	5				0	0						4.484	1.26	0.944	0.996	0.281	0.21	0.222	0.749	0.791	1.055	77314.6	45181.8	216825	75836.2	42917	41794
High	Master Protein	Q8IKQ9	Signal peptide peptidase OS=Plasmodium falciparum (isolate 3D7) OX=36329 GN=PF3D7_1457000 PE=3 SV=2	0.001	FALSE	6.033	4	1	5	1	412	47.5	8.81	13.04	1	metabolic process	endoplasmic reticulum;membrane	catalytic activity;protein binding	Pf04258	812125	PF3D7_1457000	SPP	14				0	0	0.561	1.126	0.825	1.267	0.01	2.006	1.47	2.258	0.01	0.733	1.125	0.01	1.536	0.01	0.01	701250	225487	484142	441662	512339
High	Master Protein	C6S3J6	60S ribosomal protein L29 OS=Plasmodium falciparum (isolate 3D7) OX=36329 GN=PF3D7_1460300 PE=1 SV=1	0.001	FALSE	6.015	13	2	24	2	67	8	10.76	54.53	2	metabolic process	ribosome	structural molecule activity	Pf01779	8444995	PF3D7_1460300	PF14_0575a	14	Ribosome	Formation of a pool of free 40S subunits; GTP hydrolysis and joining of the 60S ribosomal subunit; SRP-dependent cotranslational protein targeting to membrane; Nonsense Mediated Decay (NMD) independent of the Exon Junction Complex (EJC); Nonsense Mediated Decay (NMD) enhanced by the Exon Junction Complex (EJC); L13a-mediated translational silencing of Ceruloplasmin expression		13	0	1.696	0.455	9.056	14.338	11.603	0.268	5.34	8.454	6.842	19.902	31.51	25.5	1.583	1.281	0.809	1.5593e+07	1.6351e+07	4.53115e+06	9.99504e+07	1.27126e+08	9.52467e+07
High	Master Protein	Q8I6U5	Cysteine proteinase falcipain 2b OS=Plasmodium falciparum (isolate 3D7) OX=36329 GN=PF3D7_1115300 PE=3 SV=1	0.001	FALSE	5.994	5	2	2	2	482	55.8	7.99	5.96	2	metabolic process	membrane;vacuole	catalytic activity	Pf00112, Pf08246	810708	PF3D7_1115300	PF11_0161	11				0	0	0.141	0.321	0.505	0.01	0.073	2.266	4.16	0.01	0.515	1.836	0.01	0.227	0.01	0.124	100	2.79378e+06	168924	409567	1.17121e+06		80775.1
High	Master Protein	O96210	Arginyl-tRNA--protein transferase OS=Plasmodium falciparum (isolate 3D7) OX=36329 GN=PF3D7_0212900 PE=4 SV=1	0.001	FALSE	5.968	7	2	2	2	365	42.9	7.62	5.05	2	metabolic process		catalytic activity	Pf03588	812717	PF3D7_0212900	PFB0585w	2				0	0	0.686	0.591	0.684	0.386	0.423	0.983	1.617	0.7	0.616	1.159	0.654	0.627	0.564	0.381	0.88	589181	86494.4	208088	305333	126987	49486.2
High	Master Protein	C0H4Y0	Ubiquitin conjugation factor E4 B, putative OS=Plasmodium falciparum (isolate 3D7) OX=36329 GN=PF3D7_0826500 PE=3 SV=1	0.001	FALSE	5.94	3	2	2	2	1326	154.5	6.11	3.77	2	metabolic process	cytoplasm;nucleus	catalytic activity	Pf04564, Pf10408	2655469	PF3D7_0826500	PF08_0020	8				0	0
High	Master Protein	Q8IIJ6	Ubiquitin carboxyl-terminal hydrolase UCH54 OS=Plasmodium falciparum (isolate 3D7) OX=36329 GN=UCH54 PE=1 SV=1	0.001	FALSE	5.937	3	1	1	1	465	54.4	5.64	3.15	1	metabolic process	cytoplasm	catalytic activity	Pf01088	810724	PF3D7_1117100	UCH54	11		UCH proteinases		4	0
High	Master Protein	C6S3C9	Serine/threonine-protein phosphatase OS=Plasmodium falciparum (isolate 3D7) OX=36329 GN=PF3D7_1018200 PE=3 SV=1	0.001	FALSE	5.927	1	2	2	2	2166	254	5.83	5.35	2	metabolic process	cytoplasm;nucleus	catalytic activity;metal ion binding	Pf00149	8445053	PF3D7_1018200	PF10_0177a	10				0	0	0.01	0.365	0.258	0.277	0.209	100	100	100	100	1.375	0.391	0.295			0.754	435026		149390	24400.8	49671.3	34574.5
High	Master Protein	sp	TRFE_HUMAN	0.001	TRUE	5.923	4	2	2	2	698	77	7.12	4.75	2												0	0		100				100				0.01	0.01	0.01						547136
High	Master Protein	Q8IM76	Uncharacterized protein OS=Plasmodium falciparum (isolate 3D7) OX=36329 GN=PF3D7_1401200 PE=4 SV=1	0.001	FALSE	5.922	8	2	4	2	264	31.3	9.77	12.66	2		membrane			811598	PF3D7_1401200	PF14_0014	14				0	0	0.576	0.581	2.786	2.477	3.064	1.008	4.838	4.301	5.322	4.798	4.265	5.278	0.89	1.308	1.469	262470	86603.9	93450.6	857610	576364	752245
High	Master Protein	Q8IHT9	60S ribosomal protein L35ae, putative OS=Plasmodium falciparum (isolate 3D7) OX=36329 GN=PF3D7_1142600 PE=1 SV=1	0.001	FALSE	5.902	14	2	9	2	140	16.3	10.55	24.32	2	metabolic process	ribosome	structural molecule activity	Pf01247	810983	PF3D7_1142600	PF11_0438	11	Ribosome	Formation of a pool of free 40S subunits; GTP hydrolysis and joining of the 60S ribosomal subunit; SRP-dependent cotranslational protein targeting to membrane; Nonsense Mediated Decay (NMD) independent of the Exon Junction Complex (EJC); Nonsense Mediated Decay (NMD) enhanced by the Exon Junction Complex (EJC); L13a-mediated translational silencing of Ceruloplasmin expression		13	0	1.02	0.616	0.983	0.404	0.3	0.603	0.964	0.396	0.294	1.597	0.656	0.488	0.411	0.305	0.744	6.35893e+06	6.20961e+06	3.74842e+06	6.32422e+06	2.3458e+06	1.78823e+06
High	Master Protein	Q8IL96	N-acetyltransferase, GNAT family, putative OS=Plasmodium falciparum (isolate 3D7) OX=36329 GN=PF3D7_1437000 PE=4 SV=2	0.001	FALSE	5.876	6	2	3	2	544	64.1	8.02	10.53	2	cell organization and biogenesis;metabolic process	membrane	catalytic activity	Pf00583, Pf13508	811932	PF3D7_1437000	PF14_0350	14				0	0	0.283	0.463	0.681	0.396	0.204	1.634	2.403	1.408	0.724	1.471	0.705	0.362	0.353	0.182	0.514	530496	86616.3	132386	208080	17154.8	8137.05
High	Master Protein	Q8IAN4	DNA repair and recombination protein RAD54, putative OS=Plasmodium falciparum (isolate 3D7) OX=36329 GN=PF3D7_0803400 PE=4 SV=1	0.001	FALSE	5.852	2	2	2	2	1239	143	5.74	5.96	2	cell organization and biogenesis;metabolic process;response to stimulus		catalytic activity;DNA binding;nucleotide binding	Pf00176, Pf00270, Pf00271, Pf11496	2655325	PF3D7_0803400	PF08_0126	8	Homologous recombination			1	0	0.189	0.257	0.01	0.01	0.01	1.36	0.01	0.01	0.01	0.01	0.01	0.01				229440	18397.5	26772.1
High	Master Protein	Q8IIW4	CCR4-NOT transcription complex subunit 1, putative OS=Plasmodium falciparum (isolate 3D7) OX=36329 GN=PF3D7_1103800 PE=4 SV=1	0.001	FALSE	5.85	0	1	1	1	3371	391.7	7.05	2.26	1	metabolic process;regulation of biological process	membrane	protein binding;structural molecule activity	Pf04054, Pf12842	810602	PF3D7_1103800	PF11_0049	11	RNA degradation			1	0
High	Master Protein	Q8ILC9	Zinc finger protein, putative OS=Plasmodium falciparum (isolate 3D7) OX=36329 GN=PF3D7_1433400 PE=4 SV=2	0.001	FALSE	5.825	0	2	2	2	5757	682	8.68	5.01	2		membrane	metal ion binding	Pf13771, Pf13831, Pf13832	811897	PF3D7_1433400	PF14_0315	14				0	0
High	Master Protein	Q8I5F4	Haloacid dehalogenase-like hydrolase, putative OS=Plasmodium falciparum (isolate 3D7) OX=36329 GN=PF3D7_1226300 PE=4 SV=1	0.001	FALSE	5.823	4	1	5	1	295	33.2	7.23	15.78	1			catalytic activity	Pf05116, Pf08282	811306	PF3D7_1226300	PFL1270w	12				0	0	0.686	0.998	0.938	0.233	0.162	1.456	1.368	0.34	0.236	0.939	0.233	0.162	0.248	0.173	0.695	330686	129913	202462	236781	44390.4	28476.7
High	Master Protein	Q8IAN0	Peptidyl-prolyl cis-trans isomerase OS=Plasmodium falciparum (isolate 3D7) OX=36329 GN=PF3D7_0803000 PE=3 SV=1	0.001	FALSE	5.816	2	1	1	1	677	80.9	9.28	3.22	1	metabolic process	spliceosomal complex	catalytic activity	Pf00160, Pf08231	2655327	PF3D7_0803000	PF08_0128	8				0	0	0.861	0.363	2.544	1.924	1.786	0.422	2.955	2.235	2.075	7.003	5.295	4.918	0.756	0.702	0.929	156195	77041.4	34792.6	303347	173255	148459
High	Master Protein	Q8I2N3	RNA-binding protein, putative OS=Plasmodium falciparum (isolate 3D7) OX=36329 GN=PF3D7_0927600 PE=3 SV=1	0.001	FALSE	5.806	2	1	2	1	595	69.5	9.11	6.41	1		nucleus	RNA binding	Pf15247	813551	PF3D7_0927600	PFI1355w	9				0	0	0.01	0.01	0.414	0.01	0.01		100			100			0.01	0.01		299033			94604.1
High	Master Protein	Q8I3N0	DnaJ protein, putative OS=Plasmodium falciparum (isolate 3D7) OX=36329 GN=PF3D7_0523400 PE=4 SV=2	0.001	FALSE	5.802	5	2	4	2	533	61.9	7.97	9.85	2		membrane		Pf00226, Pf14308		PF3D7_0523400		5				0	0	0.325	0.396	0.521	0.352	0.895	1.218	1.781	0.546		1.462	0.448		0.675	1.905	1.284	471857	17533.2	22851.1	177014	161467	179812
High	Master Protein	A0A2I0C3C2	Uncharacterized protein OS=Plasmodium falciparum (isolate NF54) OX=5843 GN=CK202_0786 PE=4 SV=1	0.001	FALSE	5.798	4	1	2	1	338	39.9	7.88	6.17	1												0	0	0.01	0.01	0.902	0.01	0.01		100			100			0.01	0.01		126207			86942.3
High	Master Protein	Q8I289	Heptatricopeptide repeat and RAP domain-containing protein, putative OS=Plasmodium falciparum (isolate 3D7) OX=36329 GN=PF3D7_0105200 PE=4 SV=1	0.001	FALSE	5.777	6	3	4	3	568	67.1	8.16	10.17	3				Pf08373	813188	PF3D7_0105200	PFA_0255c	1				0	0	0.01	0.491	0.911	1.659	1.275	100	100	100	100	1.856	3.03	2.329	1.42	1.091	0.768	813975		215976	542769	478984	339621
High	Master Protein	Q8I616	High mobility group protein B1 OS=Plasmodium falciparum (isolate 3D7) OX=36329 GN=PF3D7_1202900 PE=4 SV=1	0.001	FALSE	5.753	25	2	3	2	97	11.3	9.96	10.7	2	regulation of biological process	chromosome;cytosol;nucleus	DNA binding	Pf00505, Pf09011	811082	PF3D7_1202900	HMGB1	12		Neutrophil degranulation; Regulation of TLR by endogenous ligand; Activation of DNA fragmentation factor		10	0	0.5	0.794	1.004	0.588	0.591	2.13	2.56	1.177	1.183	1.202	0.74	0.744	0.586	0.589	1.005	547480	190989	371264	568510	185641	172180
High	Master Protein	A0A5K1K8W0	Polyubiquitin binding protein, putative OS=Plasmodium falciparum (isolate 3D7) OX=36329 GN=PF3D7_1363400 PE=4 SV=1	0.001	FALSE	5.741	3	2	2	2	905	107.5	7.37	6.93	2												0	0	0.01	0.01	0.01	0.01	0.01											164055
High	Master Protein	Q7KQK4	Telomere repeat-binding zinc finger protein OS=Plasmodium falciparum (isolate 3D7) OX=36329 GN=PF3D7_1209300 PE=4 SV=1	0.001	FALSE	5.691	1	1	3	1	1461	170.7	8.73	5.5	1	regulation of biological process	nucleus	DNA binding;metal ion binding		811146	PF3D7_1209300	PFL0465c	12				0	0	100	100	100	100	100	3.035	0.053	0.127	0.157	0.017	0.042	0.052	2.407	2.981	1.239		106232	344990	7465.09	13569.8	15508
High	Master Protein	Q8I2A8	Nucleoside transporter 4 OS=Plasmodium falciparum (isolate 3D7) OX=36329 GN=PF3D7_0103200 PE=3 SV=1	0.001	FALSE	5.686	3	1	3	1	434	50	8.73	9.61	1	transport	membrane	transporter activity		813169	PF3D7_0103200	PFA_0160c	1				0	0	0.229	0.804	0.747	0.364	0.278	3.518	3.265	1.591	1.218	0.928	0.452	0.346	0.487	0.373	0.765	500627	65588.1	246948	285325	105014	74153.8
High	Master Protein	O97285	ATP-dependent RNA helicase DDX6 OS=Plasmodium falciparum (isolate 3D7) OX=36329 GN=PF3D7_0320800 PE=3 SV=1	0.001	FALSE	5.681	5	2	2	2	433	49.4	8.03	5.47	2	cell organization and biogenesis;metabolic process;regulation of biological process	cytoplasm	catalytic activity;nucleotide binding;protein binding	Pf00270, Pf00271	814522	PF3D7_0320800	PFC0915w	3	RNA degradation			1	0	0.185	0.195	0.47	0.01	0.01	1.053	2.545	0.01	0.01	2.417	0.01	0.01	0.01	0.01		1.04708e+06	115488	128946	351477
High	Master Protein	Q8IC19	Uncharacterized protein PF07_0021 OS=Plasmodium falciparum (isolate 3D7) OX=36329 GN=PF07_0021 PE=1 SV=1	0.001	FALSE	5.679	3	1	3	1	989	118.3	7.96	8.12	1					2655057	PF3D7_0705100	PF07_0021	7				0	0	0.12	0.131	0.01	0.01	0.01	1.09	0.01	0.01	0.01	0.01	0.01	0.01				413214	28345.6	33079.8
High	Master Protein	Q8I253	Photosensitized INA-labeled protein PHIL1 OS=Plasmodium falciparum (isolate 3D7) OX=36329 GN=PF3D7_0109000 PE=4 SV=1	0.001	FALSE	5.67	16	2	2	2	224	25.5	4.93	6.04	2					813225	PF3D7_0109000	PFA_0440w	1				0	0	0.249	0.188	0.282	0.01	0.01	0.754	0.63	0.01	0.01	0.836	0.01	0.01	0.01	0.01		2.53652e+06	144129	116252	713299
High	Master Protein	O77385	Cdc2-related protein kinase 4 OS=Plasmodium falciparum (isolate 3D7) OX=36329 GN=PF3D7_0317200 PE=4 SV=1	0.001	FALSE	5.651	2	2	3	2	1553	182.1	8.15	8.9	2	metabolic process;regulation of biological process		catalytic activity;nucleotide binding	Pf00069, Pf07714	814486	PF3D7_0317200	Pfcrk-4	3				0	0	0.01	0.483	0.01	0.01	0.01	100				0.01	0.01	0.01				239730		71071.4
High	Master Protein	Q8I427	Protein CAF40, putative OS=Plasmodium falciparum (isolate 3D7) OX=36329 GN=PF3D7_0507600 PE=4 SV=1	0.001	FALSE	5.639	5	2	3	2	652	73.4	5.25	8.96	2	cell differentiation;metabolic process;regulation of biological process			Pf04078	812876	PF3D7_0507600	PFE0375w	5	RNA degradation			1	0	0.01	0.01	0.874	0.01	0.01		100			100			0.01	0.01		358224			228557
High	Master Protein	Q8I2P2	Glutamine-dependent NAD(+) synthetase, putative OS=Plasmodium falciparum (isolate 3D7) OX=36329 GN=PF3D7_0926700 PE=4 SV=1	0.001	FALSE	5.631	3	2	2	2	839	97.7	6.83	5.29	2	metabolic process	cytoplasm	catalytic activity;nucleotide binding	Pf02540	813542	PF3D7_0926700	PFI1310w	9	Nicotinate and nicotinamide metabolism; Metabolic pathways	Nicotinate metabolism		6	0	0.01	0.01	0.01	0.01	0.01											546163
High	Master Protein	Q8I3H2	Cell cycle regulator protein, putative OS=Plasmodium falciparum (isolate 3D7) OX=36329 GN=PF3D7_0529500 PE=4 SV=1	0.001	FALSE	5.612	16	1	1	1	179	20.2	8.43	2.84	1	cell organization and biogenesis;metabolic process;regulation of biological process	cytoplasm	RNA binding	Pf01472	813108	PF3D7_0529500	PFE1470w	5				0	0	0.01	0.01	0.674	0.01	0.01		100			100			0.01	0.01		352434			181424
High	Master Protein	Q8IDK6	Tyrosine kinase-like protein OS=Plasmodium falciparum (isolate 3D7) OX=36329 GN=PF3D7_1349300 PE=4 SV=1	0.001	FALSE	5.607	1	1	1	1	1807	212.4	6.77	3.22	1	metabolic process;regulation of biological process;response to stimulus	cytoplasm	catalytic activity;nucleotide binding;protein binding;signal transducer activity	Pf00069, Pf00536, Pf07647, Pf07714	814223	PF3D7_1349300	PfTKL-3	13				0	0
High	Master Protein	Q8I207	PRESAN domain-containing protein OS=Plasmodium falciparum (isolate 3D7) OX=36329 GN=PF3D7_0401800 PE=4 SV=1	0.001	FALSE	5.564	3	1	2	1	560	60.2	8.56	6.06	1		membrane		Pf09687	812531	PF3D7_0401800	PFD0080c	4				0	0	0.067	0.01	0.492	0.094	0.096	0.01	7.356	1.405	1.431	100	100	100	0.191	0.194	1.018	229242	8792.41		86178.7	12433.9	11679.2
High	Master Protein	Q8I3J0	Hsc70-interacting protein OS=Plasmodium falciparum (isolate 3D7) OX=36329 GN=PF3D7_0527500 PE=3 SV=1	0.001	FALSE	5.551	5	2	3	2	458	51.1	4.75	7.29	2	metabolic process		protein binding	Pf13414	813090	PF3D7_0527500	PFE1370w	5		Regulation of HSF1-mediated heat shock response		4	0	0.559	0.543	1.509	0.413	0.01	0.97		0.739	0.01		0.762	0.01		0.01	0.01	556732	104781	108744	264751	77927.3
High	Master Protein	Q8IHT2	Eukaryotic translation initiation factor 4C OS=Plasmodium falciparum (isolate 3D7) OX=36329 GN=PF3D7_1143400 PE=3 SV=2	0.001	FALSE	5.54	10	1	3	1	155	17.9	5.27	9.26	1	metabolic process		RNA binding	Pf01176	810990	PF3D7_1143400	PF11_0447	11	RNA transport	Formation of a pool of free 40S subunits; Formation of the ternary complex, and subsequently, the 43S complex; Ribosomal scanning and start codon recognition; L13a-mediated translational silencing of Ceruloplasmin expression		9	0	0.269	0.507	0.922	0.01	0.01	1.882	3.423	0.01	0.01	1.819	0.01	0.01	0.01	0.01		849617	131149	264158	598154
High	Master Protein	Q8I5H7	GTP cyclohydrolase 1 OS=Plasmodium falciparum (isolate 3D7) OX=36329 GN=PF3D7_1224000 PE=3 SV=1	0.001	FALSE	5.499	3	1	4	1	389	45.8	9.35	11	1	metabolic process	cytoplasm	catalytic activity;metal ion binding;nucleotide binding	Pf01227, Pf14489	811283	PF3D7_1224000	GTP-CH	12	Folate biosynthesis; Metabolic pathways	Metabolism; Tetrahydrobiopterin (BH4) synthesis, recycling, salvage and regulation; Metabolism of nitric oxide; eNOS activation and regulation		6	0	0.26	0.241	0.597	0.134	0.117	0.927	2.298	0.516	0.45	2.479	0.557	0.486	0.225	0.196	0.872	875096	130223	129212	398783	67657.4	54448.7
High	Master Protein	Q8IIW2	Phenylalanyl-tRNA synthetase beta subunit OS=Plasmodium falciparum (isolate 3D7) OX=36329 GN=PF3D7_1104000 PE=3 SV=1	0.001	FALSE	5.496	3	2	3	2	623	72.5	5.82	4.27	2	metabolic process	cytoplasm	catalytic activity;metal ion binding;nucleotide binding;RNA binding	Pf03483, Pf03484	810604	PF3D7_1104000	PF11_0051	11	Aminoacyl-tRNA biosynthesis			1	0	0.01	0.286	0.761	0.01	0.01	100	100			2.66	0.01	0.01	0.01	0.01		414598		79207.3	236751
High	Master Protein	Q8IHS5	40S ribosomal protein S21 OS=Plasmodium falciparum (isolate 3D7) OX=36329 GN=PF3D7_1144000 PE=1 SV=1	0.001	FALSE	5.469	24	2	6	2	82	9.1	8.5	13.64	2	metabolic process	ribosome	structural molecule activity	Pf01249	810997	PF3D7_1144000	PF11_0454	11	Ribosome	Formation of a pool of free 40S subunits; Nonsense Mediated Decay (NMD) independent of the Exon Junction Complex (EJC); Formation of the ternary complex, and subsequently, the 43S complex; GTP hydrolysis and joining of the 60S ribosomal subunit; SRP-dependent cotranslational protein targeting to membrane; Ribosomal scanning and start codon recognition; Nonsense Mediated Decay (NMD) enhanced by th…		15	0	0.609	0.178	1.141	0.624	0.331	1.113	1.873	1.024	0.975	1.683	0.92	1.862	0.547	0.52	0.952	5.13075e+06	1.40676e+06	1.70761e+06	3.51123e+06	1.44978e+06	1.38138e+06
High	Master Protein	C6KSY1	Myosin E, putative OS=Plasmodium falciparum (isolate 3D7) OX=36329 GN=PF3D7_0613900 PE=3 SV=1	0.001	FALSE	5.468	1	2	2	2	2153	254.9	4.88	5.34	2			catalytic activity;motor activity;nucleotide binding;protein binding	Pf00063	3885717	PF3D7_0613900	MyoE	6				0	0	0.01	0.01	0.01	0.01	0.01											194141
High	Master Protein	Q7KQL1	Pre-mRNA-splicing factor CEF1, putative OS=Plasmodium falciparum (isolate 3D7) OX=36329 GN=PF3D7_1033600 PE=3 SV=1	0.001	FALSE	5.461	2	1	2	1	915	108.3	6.57	7.98	1	cell differentiation;regulation of biological process	nucleus	DNA binding;protein binding	Pf00249, Pf11831, Pf13921	810484	PF3D7_1033600	PF10_0327	10	Spliceosome			1	0	0.55	0.273	0.656	0.01	0.01	0.496	1.192	0.01	0.01	2.402	0.01	0.01	0.01	0.01		507386	159961	84944.3	254007
High	Master Protein	Q8IM11	Uncharacterized protein OS=Plasmodium falciparum (isolate 3D7) OX=36329 GN=PF3D7_1408500 PE=4 SV=1	0.001	FALSE	5.461	10	2	4	2	195	23	10.02	10.39	2					811664	PF3D7_1408500	PF14_0082	14				0	0	1.467	0.651	6.705	5.026	5.738	0.32	4.571	3.426	3.911	13.722	12.692	12.741	0.75	0.856	1.141	275742	250375	59352.6	1.50225e+06	932471	924460
High	Master Protein	Q8I2G0	Ring-exported protein 2 OS=Plasmodium falciparum (isolate 3D7) OX=36329 GN=PF3D7_0936000 PE=4 SV=2	0.001	FALSE	5.46	14	1	4	1	94	10.8	7.87	11.92	1		membrane			813628	PF3D7_0936000	REX2	9				0	0	0.01	1.324	2.415	3.37	2	100	100	100	100	1.824	2.545	1.51	1.396	0.828	0.593	238084		193322	438906	462687	253297
High	Master Protein	Q8IKF8	Rab GTPase activator, putative OS=Plasmodium falciparum (isolate 3D7) OX=36329 GN=PF3D7_1467900 PE=4 SV=1	0.001	FALSE	5.416	1	1	2	1	1656	195.9	6.93	5.98	1				Pf00566, Pf07534	812229	PF3D7_1467900	PF14_0647	14				0	0	0.405	0.01	0.01	0.01	0.01	0.01	0.01	0.01	0.01							655311	152082
High	Master Protein	O77379	26S proteasome non-ATPase regulatory subunit 9, putative OS=Plasmodium falciparum (isolate 3D7) OX=36329 GN=PF3D7_0317800 PE=4 SV=1	0.001	FALSE	5.379	8	1	2	1	225	26.5	6.86	6.84	1	cell organization and biogenesis;metabolic process	cytoplasm;nucleus;proteasome	protein binding		814492	PF3D7_0317800	PFC0785c	3		Ub-specific processing proteases; UCH proteinases; Cross-presentation of soluble exogenous antigens (endosomes); Removal of licensing factors from origins; Regulation of DNA replication; Antigen processing: Ubiquitination & Proteasome degradation; MAPK6/MAPK4 signaling; Orc1 removal from chromatin		23	0	0.01	0.01	0.01	0.01	0.01											343361
High	Master Protein	Q8IIM8	Ubiquitin domain-containing protein DSK2, putative OS=Plasmodium falciparum (isolate 3D7) OX=36329 GN=PF3D7_1113400 PE=1 SV=1	0.001	FALSE	5.369	6	2	2	2	388	42.7	4.7	5.4	2			protein binding	Pf00240, Pf00627, Pf10302, Pf11976	810689	PF3D7_1113400	PF11_0142	11	Protein processing in endoplasmic reticulum			1	0	0.01	0.01	0.774	0.01	0.086		100		100	100		100	0.01		100	1.89615e+06			132637		76371.2
High	Master Protein	C6KSN0	Sde2_N_Ubi domain-containing protein OS=Plasmodium falciparum (isolate 3D7) OX=36329 GN=PF3D7_0603000 PE=3 SV=1	0.001	FALSE	5.363	3	1	2	1	592	69.6	9.69	7.33	1					3885963	PF3D7_0603000	PFF0145w	6				0	0	2.322	2.485	4.62	5.153	4.567	1.07	1.99	2.22	1.967	1.859	2.074	1.838	1.115	0.988	0.886	21031	27976.9	32043.5	74180	62497.1	51099.7
High	Master Protein	C6KSY4	Major facilitator superfamily-related transporter, putative OS=Plasmodium falciparum (isolate 3D7) OX=36329 GN=PF3D7_0614300 PE=4 SV=1	0.001	FALSE	5.311	2	1	1	1	853	96.9	7.8	3.41	1	transport	membrane			3885720	PF3D7_0614300	PFF0690c	6				0	0
High	Master Protein	C0H4A7	Histone acetyltransferase OS=Plasmodium falciparum (isolate 3D7) OX=36329 GN=PF3D7_0416400 PE=3 SV=1	0.001	FALSE	5.303	3	2	2	2	1259	146.6	6.67	5.02	2	cell organization and biogenesis;metabolic process;regulation of biological process	nucleus	catalytic activity	Pf10394	812538	PF3D7_0416400	PFD0795w	4				0	0
High	Master Protein	Q8IKL7	Splicing factor 3B subunit 2, putative OS=Plasmodium falciparum (isolate 3D7) OX=36329 GN=PF3D7_1461600 PE=4 SV=1	0.001	FALSE	5.298	4	2	3	2	677	79.3	5.76	9.64	2	metabolic process	nucleus;spliceosomal complex		Pf04037, Pf04046	812169	PF3D7_1461600	PF14_0587	14	Spliceosome	mRNA Splicing; Processing of Capped Intron-Containing Pre-mRNA; Metabolism of RNA; mRNA Splicing - Minor Pathway		5	0	0.01	0.247	2.202	0.864	0.314	100	100	100	100	4.36	1.327	1.268	0.392	0.291	0.956	590872		82781.4	605037	162756	91063.4
High	Master Protein	Q8I482	Protein HIRA OS=Plasmodium falciparum (isolate 3D7) OX=36329 GN=PF3D7_0501800 PE=3 SV=1	0.001	FALSE	5.289	2	1	1	1	1076	125.3	5.03	3.02	1	cell organization and biogenesis;metabolic process;regulation of biological process	nucleus	protein binding	Pf00400	812866	PF3D7_0501800	PFE0090w	5				0	0	0.01	0.131	0.315	0.01	0.01	100	100			2.415	0.01	0.01	0.01	0.01		65432.1		5238.86	15753.5
High	Master Protein	Q8I298	StAR-related lipid transfer protein OS=Plasmodium falciparum (isolate 3D7) OX=36329 GN=PF3D7_0104200 PE=4 SV=1	0.001	FALSE	5.273	3	1	1	1	466	53.6	5.86	3.88	1	transport		transporter activity		813179	PF3D7_0104200	PFA_0210c	1				0	0
High	Master Protein	Q8IBQ1	Pre-rRNA-processing protein ESF2, putative OS=Plasmodium falciparum (isolate 3D7) OX=36329 GN=PF3D7_0720100 PE=4 SV=1	0.001	FALSE	5.27	4	1	3	1	255	30.5	9.63	7.78	1	cell organization and biogenesis;metabolic process		RNA binding		2655127	PF3D7_0720100	PF07_0083	7				0	0	0.01	0.01	0.01	0.01	6.783				100			100		100	100	22801.9					82287.2
High	Master Protein	Q8IEN2	40S ribosomal protein S27 OS=Plasmodium falciparum (isolate 3D7) OX=36329 GN=PF3D7_1308300 PE=1 SV=1	0.001	FALSE	5.264	12	2	8	2	82	9.1	8.4	19.79	2	cell organization and biogenesis;metabolic process	ribosome	structural molecule activity	Pf01667	814024	PF3D7_1308300	PF13_0045	13	Ribosome	Formation of a pool of free 40S subunits; Nonsense Mediated Decay (NMD) independent of the Exon Junction Complex (EJC); Formation of the ternary complex, and subsequently, the 43S complex; GTP hydrolysis and joining of the 60S ribosomal subunit; SRP-dependent cotranslational protein targeting to membrane; Ribosomal scanning and start codon recognition; Nonsense Mediated Decay (NMD) enhanced by th…		15	0	0.326	0.273	1.232	0.285	0.2	0.836	3.774	0.873	0.613	4.512	1.044	0.732	0.231	0.162	0.701	2.68853e+06	782781	808084	3.43784e+06	511509	353930
High	Master Protein	O77322	Zinc finger protein, putative OS=Plasmodium falciparum (isolate 3D7) OX=36329 GN=PF3D7_0308100 PE=4 SV=1	0.001	FALSE	5.229	2	2	2	2	1711	202	8.12	6.19	2		cytoplasm;membrane	metal ion binding	Pf00643	814398	PF3D7_0308100	PFC0345w	3				0	0	0.178	0.167	0.01	0.01	0.01	0.905	0.01	0.01	0.01	0.01	0.01	0.01				1.08693e+06	110941	51923.5
High	Master Protein	C0H4G5	Uncharacterized protein OS=Plasmodium falciparum (isolate 3D7) OX=36329 GN=PF3D7_0528600 PE=4 SV=1	0.001	FALSE	5.194	13	1	2	1	105	12.8	9.99	6.94	1					813099	PF3D7_0528600	PFE1425c	5				0	0	0.01	0.01	2.621	3.591	1.563		100	100	100	100	100	100	1.37	0.596	0.435	287033			574246	594309	238649
High	Master Protein	Q8IEN6	Tripartite motif protein, putative OS=Plasmodium falciparum (isolate 3D7) OX=36329 GN=PF3D7_1307900 PE=4 SV=1	0.001	FALSE	5.192	1	1	1	1	886	105.3	6.46	3.34	1			metal ion binding	Pf00643	813926	PF3D7_1307900	MAL13P1.37	13				0	0
High	Master Protein	Q8IBY8	Uncharacterized protein OS=Plasmodium falciparum (isolate 3D7) OX=36329 GN=PF3D7_0710200 PE=4 SV=1	0.001	FALSE	5.184	1	2	2	2	2910	350.5	5.85	6.12	2					2655090	PF3D7_0710200	PF07_0042	7				0	0
High	Master Protein	Q8IET8	ATP-dependent RNA helicase DHR1, putative OS=Plasmodium falciparum (isolate 3D7) OX=36329 GN=PF3D7_1302700 PE=4 SV=1	0.001	FALSE	5.169	1	1	3	1	1566	183.6	8.24	8.16	1	metabolic process	cytoplasm	catalytic activity;nucleotide binding;RNA binding	Pf00271, Pf07717	813690	PF3D7_1302700	MAL13P1.14	13				0	0
High	Master Protein	Q8ILS7	Prefoldin subunit 2, putative OS=Plasmodium falciparum (isolate 3D7) OX=36329 GN=PF3D7_1416900 PE=3 SV=1	0.001	FALSE	5.148	16	2	4	2	147	16.6	5.15	9.43	2	metabolic process	cytoplasm	protein binding	Pf01920	811748	PF3D7_1416900	PF14_0167	14				0	0	0.149	0.01	0.598	0.101	0.073	0.01	4.93	0.675	0.491	100	100	100	0.137	0.1	0.728	1.55398e+06	68314.3		729078	46389	31158.8
High	Master Protein	Q8IKE9	Splicing factor U2AF large subunit, putative OS=Plasmodium falciparum (isolate 3D7) OX=36329 GN=PF3D7_1468800 PE=4 SV=1	0.001	FALSE	5.146	3	3	4	3	833	97.4	9.5	10.4	3	metabolic process	nucleus;spliceosomal complex	RNA binding	Pf00076, Pf13893, Pf14259	812238	PF3D7_1468800	PF14_0656	14	Spliceosome			1	0	0.529	0.199	0.583	0.275	0.504	0.93	1.034	0.727	0.76	0.803	0.782	0.815	0.974	1.161	1.042	1.06629e+07	1.46387e+06	1.31631e+06	2.26146e+06	1.69042e+06	1.04692e+06
High	Master Protein	Q8I0V0	Subtilisin-like protease 1 OS=Plasmodium falciparum (isolate 3D7) OX=36329 GN=SUB1 PE=1 SV=1	0.001	FALSE	5.142	2	1	1	1	688	77.6	6.04	4.37	1	metabolic process		catalytic activity;protein binding	Pf00082	812875	PF3D7_0507500	PfSUB1	5				0	0	0.01	0.01	0.513	0.01	0.01		100			100			0.01	0.01		474071			185650
High	Master Protein	A0A143ZXC4	Uncharacterized protein OS=Plasmodium falciparum (isolate 3D7) OX=36329 GN=PF3D7_0804700 PE=4 SV=1	0.001	FALSE	5.139	1	1	3	1	1998	241.5	9.74	11.83	1						PF3D7_0804700		8				0	0	100	100	100	100	100	0.609	0.217	2.814	3.246	0.356	4.619	5.327	12.977	14.968	1.153		1.8799e+06	1.22588e+06	543223	5324694	5666426
High	Master Protein	C0H598	Condensin complex subunit 2 OS=Plasmodium falciparum (isolate 3D7) OX=36329 GN=PF3D7_1304000 PE=3 SV=1	0.001	FALSE	5.081	1	1	1	1	1024	119.1	5.05	3.12	1	cell organization and biogenesis;metabolic process;regulation of biological process		enzyme regulator activity;protein binding	Pf05786	813766	PF3D7_1304000	MAL13P1.21	13				0	0	0.01	0.01	0.01	0.01	0.01											293708
High	Master Protein	C0H535	SAP domain-containing protein, putative OS=Plasmodium falciparum (isolate 3D7) OX=36329 GN=PF3D7_0912500 PE=4 SV=1	0.001	FALSE	5.077	6	1	1	1	288	33.2	9.57	2.58	1		nucleus			813402	PF3D7_0912500	PFI0610w	9				0	0
High	Master Protein	Q8I662	Uncharacterized protein OS=Plasmodium falciparum (isolate 3D7) OX=36329 GN=PF3D7_0208700.1 PE=4 SV=1	0.001	FALSE	5.056	9	2	2	2	222	26.4	9.45	5.97	2	metabolic process		catalytic activity	Pf03876	812679	PF3D7_0208700.2	PFB0391c	2				0	0	0.843	0.992	0.808	0.477	0.585	1.178	0.959	0.567	0.695	0.815	0.481	0.59	0.591	0.724	1.226	1.16277e+06	557515	723959	717499	321484	364080
High	Master Protein	Q8I3X4	Purine nucleoside phosphorylase OS=Plasmodium falciparum (isolate 3D7) OX=36329 GN=PNP PE=1 SV=1	0.001	FALSE	5.048	13	2	2	2	245	26.8	6.52	5.36	2	metabolic process		catalytic activity	Pf01048	812947	PF3D7_0513300	PFE0660c	5	Metabolic pathways; Pyrimidine metabolism			2	0	0.01	0.256	0.829	0.214	0.01	100	100	100		3.234	0.836	0.01	0.258	0.01	0.01	265023		41668.8	167784	32753.9
High	Master Protein	O77321	DNA polymerase delta small subunit, putative OS=Plasmodium falciparum (isolate 3D7) OX=36329 GN=PF3D7_0308000 PE=3 SV=1	0.001	FALSE	4.995	6	2	2	2	498	57.7	5.74	5.6	2	metabolic process;response to stimulus		catalytic activity;DNA binding	Pf04042	814397	PF3D7_0308000	PFC0340w	3	Metabolic pathways; Base excision repair; Mismatch repair; Purine metabolism; Homologous recombination; Pyrimidine metabolism; DNA replication; Nucleotide excision repair	Removal of the Flap Intermediate		17	0	0.494	0.616	0.01	0.519	0.978	1.246	0.01	1.05	1.978	0.01	0.843	1.588	100	100	1.884	358366	101491	135291		107262	186431
High	Master Protein	C0H4L9	Uncharacterized protein OS=Plasmodium falciparum (isolate 3D7) OX=36329 GN=PF3D7_0707200 PE=4 SV=1	0.001	FALSE	4.931	1	2	2	2	2129	256.8	7.08	6.53	2					9221902	PF3D7_0707200	MAL7P1.207	7				0	0	0.148	0.732	0.437	0.079	0.771	4.943	11.548	2.09	1.332	4.232	0.766	0.149	0.181			3.06198e+06	87997.9	411007	998190	136473	28589.5
High	Master Protein	Q8IBT7	Uncharacterized protein OS=Plasmodium falciparum (isolate 3D7) OX=36329 GN=PF3D7_0716300 PE=4 SV=1	0.001	FALSE	4.922	3	1	2	1	522	60.6	4.54	5.24	1					2655042	PF3D7_0716300	MAL7P1.77	7				0	0	0.18	0.01	0.665	0.01	0.01	0.01	3.685	0.01	0.01	100			0.01	0.01		425546	43975.7		215936
High	Master Protein	Q8IKI9	ATP-dependent zinc metalloprotease FTSH, putative OS=Plasmodium falciparum (isolate 3D7) OX=36329 GN=PF3D7_1464900 PE=4 SV=1	0.001	FALSE	4.897	2	1	1	1	706	79.8	8.87	3.52	1	metabolic process;regulation of biological process;response to stimulus	membrane;mitochondrion	catalytic activity;nucleotide binding;protein binding	Pf00004, Pf00158, Pf01078, Pf01434, Pf05496, Pf06068, Pf07724, Pf07728, Pf13191, Pf13401, Pf13481	812198	PF3D7_1464900	PF14_0616	14				0	0	0.01	0.01	0.486	0.01	0.01		100			100			0.01	0.01		266739			98984.8
High	Master Protein	C0H4E5	Zinc finger protein, putative OS=Plasmodium falciparum (isolate 3D7) OX=36329 GN=PF3D7_0517900 PE=4 SV=1	0.001	FALSE	4.88	6	2	2	2	560	65	6.6	5.02	2			catalytic activity;metal ion binding	Pf00643, Pf00644	812994	PF3D7_0517900	PFE0895c	5				0	0
High	Master Protein	Q8IJP3	Cysteinyl-tRNA synthetase OS=Plasmodium falciparum (isolate 3D7) OX=36329 GN=PF3D7_1015200.1 PE=3 SV=2	0.001	FALSE	4.848	3	2	2	2	677	79.5	8.75	4.82	2	metabolic process	cytosol	catalytic activity;nucleotide binding	Pf01406, Pf09334	810307	PF3D7_1015200.1	PF10_0149	10	Aminoacyl-tRNA biosynthesis			1	0	0.158	0.111	0.645	0.01	0.01	1.204	4.069	0.01	0.01	4.439	0.01	0.01	0.01	0.01		742964	62735.8	35009.8	340306
High	Master Protein	Q9U0I8	Zinc finger protein, putative OS=Plasmodium falciparum (isolate 3D7) OX=36329 GN=PF3D7_0409800 PE=4 SV=1	0.001	FALSE	4.835	4	2	2	2	575	68.5	9.01	5.54	2				Pf12756	812387	PF3D7_0409800	PFD0485w	4				0	0	0.452	0.01	1.645	0.725	0.748	0.01	3.639	1.605	1.654	100	100	100	0.521	0.503	0.964	176971	45837		624982	261578	226503
High	Master Protein	Q8IBN8	ATP-dependent RNA helicase DBP7, putative OS=Plasmodium falciparum (isolate 3D7) OX=36329 GN=PF3D7_0721300 PE=4 SV=1	0.001	FALSE	4.817	2	1	1	1	899	105	8.73	3.14	1	metabolic process	cytoplasm	catalytic activity;nucleotide binding;RNA binding	Pf00270, Pf00271, Pf13959	2654935	PF3D7_0721300	MAL7P1.113	7				0	0			100		100		100		100	100		100	0.01	0.798	100				82186.3		45723
High	Master Protein	A0A143ZYR6	Uncharacterized protein OS=Plasmodium falciparum (isolate 3D7) OX=36329 GN=PF3D7_1120000 PE=4 SV=1	0.001	FALSE	4.815	12	2	2	2	1070	128.9	5.49	3.41	2		cytoplasm;membrane			810754	PF3D7_1120000	PF11_0207	11				0	0	0.109	0.089	1.058	0.253	0.095	0.819	9.002	2.145	0.872	10.988	2.618	1.065	0.239	0.097	0.407	1.19035e+06	8975.05	7868.35	1.02188e+06	184600	7267.86
High	Master Protein	Q8IDD4	Serine/threonine protein kinase, putative OS=Plasmodium falciparum (isolate 3D7) OX=36329 GN=PF3D7_1356800 PE=4 SV=1	0.001	FALSE	4.729	0	1	1	1	4044	475.4	8.9	2.61	1	metabolic process		catalytic activity;nucleotide binding	Pf00069, Pf07714, Pf14531	813840	PF3D7_1356800	MAL13P1.278	13		Mitotic Prophase; Golgi Cisternae Pericentriolar Stack Reorganization; Regulation of PLK1 Activity at G2/M Transition; Mitotic Telophase/Cytokinesis		9	0
High	Master Protein	Q8IDP4	Thioredoxin 2 OS=Plasmodium falciparum (isolate 3D7) OX=36329 GN=trx2 PE=1 SV=1	0.001	FALSE	4.727	15	2	6	2	157	18.6	9.76	11.3	2	cellular homeostasis;metabolic process;regulation of biological process;response to stimulus	mitochondrion	antioxidant activity;catalytic activity	Pf00085, Pf13098, Pf13905	813783	PF3D7_1345100	trx2	13				0	0	0.853	1.972	0.88	0.575	0.516	2.311	1.031	0.674	0.605	0.446	0.292	0.262	0.654	0.587	0.898	456466	223187	552082	306535	151382	125402
High	Master Protein	Q9NLB2	Glutaredoxin OS=Plasmodium falciparum (isolate 3D7) OX=36329 GN=PF3D7_0306300 PE=1 SV=1	0.001	FALSE	4.7	11	1	1	1	111	12.4	7.85	2.58	1	cellular homeostasis;metabolic process;regulation of biological process		antioxidant activity;catalytic activity	Pf00462	814381	PF3D7_0306300	GRX1	3		Interconversion of nucleotide di- and triphosphates		3	0	0.01	0.01	0.773	0.01	0.01		100			100			0.01	0.01		188215			111050
High	Master Protein	Q8II27	RNA (Uracil-5-)methyltransferase, putative OS=Plasmodium falciparum (isolate 3D7) OX=36329 GN=PF3D7_1133800 PE=3 SV=2	0.001	FALSE	4.699	3	2	3	2	857	101.5	9.19	7.21	2	metabolic process	membrane	catalytic activity	Pf05958	810895	PF3D7_1133800	PF11_0348	11				0	0	0.543	2.089	0.454	0.504	0.722	1.805	0.836	0.435	0.624	0.276	0.241	0.346	0.873	1.252	1.434	1.13797e+06	539209	924340	431233	209578	277246
High	Master Protein	Q8I2S6	DNA-directed RNA polymerase II subunit RPB3, putative OS=Plasmodium falciparum (isolate 3D7) OX=36329 GN=PF3D7_0923000 PE=3 SV=1	0.001	FALSE	4.695	8	2	3	2	335	38.3	6.47	7.05	2	metabolic process		catalytic activity;DNA binding;protein binding	Pf01000, Pf01193	813506	PF3D7_0923000	PFI1130c	9	RNA polymerase; Pyrimidine metabolism; Purine metabolism; Metabolic pathways	mRNA Splicing; RNA Pol II CTD phosphorylation and interaction with CE; mRNA Splicing - Minor Pathway; Formation of the Early Elongation Complex; RNA Polymerase II Transcription Initiation And Promoter Clearance; Formation of TC-NER Pre-Incision Complex; RNA Polymerase II Promoter Escape; mRNA Capping; Processing of Capped Intron-Containing Pre-mRNA; Metabolism of RNA		20	0	0.217	0.275	0.699	0.089	0.01	0.96	2.17	0.413	0.01	2.537	0.43	0.01	0.19	0.01	0.01	1.27197e+06	95358.3	210604	675165	39610.5
High	Master Protein	A0A5K1K8J0	RNA lariat debranching enzyme, putative OS=Plasmodium falciparum (isolate 3D7) OX=36329 GN=PF3D7_1340600 PE=4 SV=1	0.001	FALSE	4.684	2	1	2	1	575	67.5	5.41	5.8	1												0	0	0.01	0.01	0.402	0.01	0.01		100			100			0.01	0.01		404603			124318
High	Master Protein	A0A2I0BQR3	Histone acetyltransferase (Fragment) OS=Plasmodium falciparum (isolate NF54) OX=5843 GN=CK202_4625 PE=3 SV=1	0.001	FALSE	4.663	1	1	5	1	1269	149.4	8.75	15.66	1												0	0	3.51	7.064	1.815	2.331	3.944	2.013	0.517	0.664	1.123	0.257	0.33	0.558	1.285	2.173	1.692	251686	506231	1.0903e+06	348658	338356	528114
High	Master Protein	Q8IDH3	Intron-binding protein aquarius, putative OS=Plasmodium falciparum (isolate 3D7) OX=36329 GN=PF3D7_1352700 PE=4 SV=1	0.001	FALSE	4.648	1	2	2	2	2533	304.1	6.65	5.99	2	metabolic process	spliceosomal complex	catalytic activity	Pf13086, Pf13087	814238	PF3D7_1352700	PF13_0273	13	Spliceosome			1	0	0.01	0.01	0.416	0.01	0.01		100			100			0.01	0.01		359759			71155.5
High	Master Protein	Q8I5N3	Uncharacterized protein OS=Plasmodium falciparum (isolate 3D7) OX=36329 GN=PF3D7_1217500 PE=4 SV=1	0.001	FALSE	4.641	6	1	3	1	214	26.1	9.57	8.83	1					811221	PF3D7_1217500	PFL0845w	12				0	0	1.345	0.814	0.657	0.841	1.277	0.605	0.489	0.626	0.95	0.807	1.033	1.569	1.28	1.944	1.519	120299	92682.9	60045.4	60344.3	58353.6	81761.1
High	Master Protein	Q8IJ93	MORN repeat-containing protein 1 OS=Plasmodium falciparum (isolate 3D7) OX=36329 GN=PF3D7_1031200 PE=4 SV=2	0.001	FALSE	4.64	8	2	2	2	364	41.4	6.05	6.27	2				Pf02493	810463	PF3D7_1031200	PF10_0306	10		RAB GEFs exchange GTP for GDP on RABs; Rab regulation of trafficking		4	0	0.01	0.308	0.01	0.01	0.01	100				0.01	0.01	0.01				998281		188433
High	Master Protein	Q8IHT3	DNA-directed RNA polymerases I and III subunit RPAC1, putative OS=Plasmodium falciparum (isolate 3D7) OX=36329 GN=PF3D7_1143300 PE=4 SV=1	0.001	FALSE	4.586	8	2	4	2	333	38.9	7.27	11.53	2	metabolic process		catalytic activity;protein binding	Pf01000, Pf01193	810989	PF3D7_1143300	PF11_0445	11	Metabolic pathways; Purine metabolism; RNA polymerase; Pyrimidine metabolism			4	0	0.01	0.01	1.435	0.01	0.01		100			100			0.01	0.01		696984			763433
High	Master Protein	Q8IDL7	Pre-mRNA-splicing factor SLU7 OS=Plasmodium falciparum (isolate 3D7) OX=36329 GN=PF3D7_1348200 PE=3 SV=1	0.001	FALSE	4.573	9	1	3	1	204	24.5	9.6	9.27	1	metabolic process	spliceosomal complex	catalytic activity		813802	PF3D7_1348200	MAL13P1.242	13				0	0			100	100	100		100	100	100	100	100	100	1.089	1.043	0.958				267807	220344	194683
High	Master Protein	A0A143ZYW1	Uncharacterized protein OS=Plasmodium falciparum (isolate 3D7) OX=36329 GN=PF3D7_1128900 PE=4 SV=1	0.001	FALSE	4.532	3	2	4	2	622	73.8	8.31	9.04	2						PF3D7_1128900		11				0	0	0.256	0.094	0.01	0.038	0.01	0.828	0.01	0.15	0.01	0.01	0.181	0.01	100		0.01	3.74972e+06	291922	303935		44028.1
High	Master Protein	Q8IAN7	Tubulin gamma chain OS=Plasmodium falciparum (isolate 3D7) OX=36329 GN=PF3D7_0803700 PE=3 SV=1	0.001	FALSE	4.505	9	2	2	2	452	51.6	6.47	5.19	2	cell organization and biogenesis		catalytic activity;nucleotide binding;structural molecule activity	Pf00091, Pf03953, Pf10644	2655324	PF3D7_0803700	g-tub	8				0	0	0.192	0.25	0.271	0.01	0.01	1.301	1.409	0.01	0.01	1.083	0.01	0.01	0.01	0.01		1.35907e+06	103034	143447	193454
High	Master Protein	Q8IEG8	Pinin/SDK/MemA domain-containing protein, putative OS=Plasmodium falciparum (isolate 3D7) OX=36329 GN=PF3D7_1314700 PE=4 SV=1	0.001	FALSE	4.503	2	1	2	1	554	65.6	6.21	5.87	1					813965	PF3D7_1314700	MAL13P1.75	13				0	0	1.162	0.43	4.357	3.755	2.179	0.37	3.749	3.231	1.875	10.128	8.728	5.065	0.862	0.5	0.58	57683.6	38410.4	15217.4	191878	124901	66879.1
High	Master Protein	O97287	Uncharacterized protein OS=Plasmodium falciparum (isolate 3D7) OX=36329 GN=PF3D7_0321100 PE=4 SV=1	0.001	FALSE	4.487	1	2	2	1	1844	221.4	9.5	5.04	2			catalytic activity		814525	PF3D7_0321100	PFC0930c	3				0	0	1.716	3.249	0.01	0.01	0.01	1.894	0.01	0.01	0.01	0.01	0.01	0.01				262255	257801	522524
High	Master Protein	Q8ILA2	Basal complex protein BCP1 OS=Plasmodium falciparum (isolate 3D7) OX=36329 GN=PF3D7_1436200 PE=4 SV=1	0.001	FALSE	4.481	1	2	2	2	2269	270.3	8.25	5.08	2					811925	PF3D7_1436200	PF14_0343	14				0	0	0.322	0.49	0.235	0.01	0.01	1.521	0.591	0.01	0.01	0.472	0.01	0.01	0.01	0.01		371778	63525.2	110964	18137.1
High	Master Protein	Q8IK60	PRESAN domain-containing protein OS=Plasmodium falciparum (isolate 3D7) OX=36329 GN=PF3D7_1477500 PE=4 SV=2	0.001	FALSE	4.476	4	1	1	1	500	60.5	7.47	3.36	1		membrane		Pf09687	812328	PF3D7_1477500	PF14_0746	14				0	0
High	Master Protein	A0A144A0G8	Prolyl-tRNA synthetase OS=Plasmodium falciparum (isolate 3D7) OX=36329 GN=PF3D7_1213800 PE=3 SV=1	0.001	FALSE	4.454	3	2	3	2	746	86.6	7.42	7.55	2	metabolic process;regulation of biological process;response to stimulus	cytoplasm	catalytic activity;nucleotide binding	Pf00587, Pf03129, Pf04073, Pf09180	811187	PF3D7_1213800	PFL0670c	12	Aminoacyl-tRNA biosynthesis			1	0	0.01	0.01	0.917	0.079	0.623		100	100	100	100	100	100	0.078	0.616	7.89	901157			652534	26631.4	193878
High	Master Protein	Q8IJX5	Phosducin-like protein 3, putative OS=Plasmodium falciparum (isolate 3D7) OX=36329 GN=PF3D7_1006600 PE=4 SV=1	0.001	FALSE	4.429	13	1	2	1	193	23.2	7.96	6.42	1	cellular homeostasis;metabolic process;regulation of biological process	cytoplasm	catalytic activity	Pf00085	810224	PF3D7_1006600	PF10_0066	10				0	0	0.18	4.633	0.564	2.551	0.483	25.669	3.127	14.136	2.676	0.122	0.551	0.104	4.52	0.856	0.189	341110	35275.5	969050	146987	501832	87651
High	Master Protein	Q8I374	Proteasome activator 28 subunit beta, putative OS=Plasmodium falciparum (isolate 3D7) OX=36329 GN=PF3D7_0907700 PE=1 SV=1	0.001	FALSE	4.428	5	1	2	1	279	33.1	6.76	5.63	1	metabolic process;regulation of biological process	cytoplasm;proteasome	catalytic activity;enzyme regulator activity	Pf02252	813354	PF3D7_0907700	PFI0370c	9	Proteasome	Ub-specific processing proteases; UCH proteinases; Cross-presentation of soluble exogenous antigens (endosomes); Removal of licensing factors from origins; Regulation of DNA replication; Antigen processing: Ubiquitination & Proteasome degradation; MAPK6/MAPK4 signaling; Orc1 removal from chromatin		24	0	0.339	0.01	0.814	0.137	0.427	0.01	2.4	0.402	1.258	100	100	100	0.168	0.524	3.127	467443	90867.2		290577	36804.1	106172
High	Master Protein	C6KSV4	Transcription elongation factor SPT5, putative OS=Plasmodium falciparum (isolate 3D7) OX=36329 GN=PF3D7_0610900 PE=3 SV=1	0.001	FALSE	4.405	1	1	1	1	1280	149.3	6.79	3.42	1	metabolic process;regulation of biological process	ribosome	DNA binding;RNA binding;structural molecule activity	Pf03439	3885925	PF3D7_0610900	PFF0535c	6		Formation of the Early Elongation Complex; RNA Polymerase II Pre-transcription Events		5	0	0.265	0.208	0.842	0.257	0.129	0.785	3.176	0.968	0.487	4.047	1.234	0.621	0.305	0.153	0.503	879130	133509	112099	564884	130059	60378
High	Master Protein	Q8I2W2	DnaJ protein, putative OS=Plasmodium falciparum (isolate 3D7) OX=36329 GN=PF3D7_0919100 PE=4 SV=1	0.001	FALSE	4.381	4	1	4	1	370	43.2	8.7	13.92	1		membrane		Pf00226	813467	PF3D7_0919100	PFI0935w	9				0	0	0.363	0.406	0.874	0.372	0.01	1.119	2.411	1.025	0.01	2.155	0.917	0.01	0.425	0.01	0.01	314402	65328.8	78217.1	209825	67415.1
High	Master Protein	Q8IBZ9	Putative chloroquine resistance transporter OS=Plasmodium falciparum (isolate 3D7) OX=36329 GN=CG10 PE=3 SV=1	0.001	FALSE	4.299	3	1	2	1	424	48.6	8.57	6.58	1	response to stimulus;transport	endoplasmic reticulum;membrane;vacuole	transporter activity	Pf00892	2655199	PF3D7_0709000	PfCRT	7				0	0	0.152	0.239	0.883	0.275	0.182	1.572	5.812	1.809	1.201	3.697	1.151	0.764	0.311	0.207	0.664	1.10906e+06	96498.4	162357	747274	175684	107632
High	Master Protein	Q8ILX1	Nuclear transport factor 2, putative OS=Plasmodium falciparum (isolate 3D7) OX=36329 GN=PF3D7_1412300 PE=4 SV=2	0.001	FALSE	4.298	17	2	3	2	125	14.4	5.81	6.6	2	transport			Pf02136	811703	PF3D7_1412300	PF14_0122	14				0	0	0.01	0.133	0.01	0.01	0.082	100			100	0.01	0.01	0.615		100	100	482309		39337.6			20975.1
High	Master Protein	O77390	Kinetochore protein NUF2, putative OS=Plasmodium falciparum (isolate 3D7) OX=36329 GN=PF3D7_0316500 PE=4 SV=2	0.001	FALSE	4.268	3	1	1	1	461	54.6	7.27	3.04	1	cell organization and biogenesis			Pf03800	814479	PF3D7_0316500	PFC0720w	3				0	0	0.239	0.01	0.178	0.01	0.01	0.01	0.745	0.01	0.01	100			0.01	0.01		885127	120978		120074
High	Master Protein	Q8III7	AP complex subunit sigma OS=Plasmodium falciparum (isolate 3D7) OX=36329 GN=PF3D7_1118100 PE=3 SV=1	0.001	FALSE	4.264	10	1	1	1	155	18.2	8.75	3.12	1	transport		transporter activity	Pf01217	810734	PF3D7_1118100	PF11_0187	11				0	0	0.193	0.305	0.711	0.158	0.01	1.575	3.678	0.815	0.01	2.336	0.518	0.01	0.222	0.01	0.01	508759	56367.4	95002.9	276245	46238.2
High	Master Protein	Q8I5C5	Macrophage migration inhibitory factor OS=Plasmodium falciparum (isolate 3D7) OX=36329 GN=PF3D7_1229400 PE=1 SV=1	0.001	FALSE	4.263	10	1	1	1	116	12.8	6.52	2.89	1	metabolic process;regulation of biological process;response to stimulus	cytoplasm	catalytic activity;protein binding	Pf01187, Pf01361	811336	PF3D7_1229400	MIF	12		Neutrophil degranulation		3	0	0.095	0.01	0.515	0.049	0.01	0.01	5.438	0.518	0.01	100	100		0.095	0.01	0.01	951043	51621.6		374053	26923.7
High	Master Protein	Q8IAQ5	DnaJ protein, putative OS=Plasmodium falciparum (isolate 3D7) OX=36329 GN=PF3D7_0806500 PE=4 SV=1	0.001	FALSE	4.252	2	1	1	1	675	76.7	6.16	4.71	1				Pf00226, Pf14308	2655314	PF3D7_0806500	PF08_0115	8				0	0
High	Master Protein	Q8II32	Uncharacterized protein OS=Plasmodium falciparum (isolate 3D7) OX=36329 GN=PF3D7_1133200 PE=4 SV=1	0.001	FALSE	4.245	1	1	1	1	2072	244.9	5.72	3.13	1					810889	PF3D7_1133200	PF11_0342	11				0	0
High	Master Protein	Q8IKX5	Serine/threonine protein kinase, putative OS=Plasmodium falciparum (isolate 3D7) OX=36329 GN=PF3D7_1450000 PE=3 SV=2	0.001	FALSE	4.21	6	2	3	2	376	43.7	9.54	4.7	2	metabolic process;regulation of biological process;response to stimulus	nucleus	catalytic activity;nucleotide binding	Pf00069, Pf07714, Pf14531	812058	PF3D7_1450000	PF14_0476	14				0	0	0.766	1.167	0.01	0.309	0.181	0.891	0.01	0.386	0.247	0.01	0.433	0.278	100	100	0.641	311451	356970	345770		137283	83027.6
High	Master Protein	Q8IJB8	Uncharacterized protein OS=Plasmodium falciparum (isolate 3D7) OX=36329 GN=PF3D7_1028600 PE=4 SV=1	0.001	FALSE	4.204	8	1	1	1	171	19.5	5.07	2.92	1					810437	PF3D7_1028600	PF10_0280	10				0	0	0.571	0.01	1.104	0.01	0.01	0.01	1.932	0.01	0.01	100			0.01	0.01		57085.7	18685.5		48097.7
High	Master Protein	Q8IAR3	Proteasome subunit alpha type-6, putative OS=Plasmodium falciparum (isolate 3D7) OX=36329 GN=PF3D7_0807500 PE=1 SV=2	0.001	FALSE	4.199	7	1	1	1	260	29.5	5.54	3.47	1	metabolic process	cytoplasm;nucleus;proteasome	catalytic activity	Pf00227, Pf10584	2655251	PF3D7_0807500	MAL8P1.128	8	Proteasome	Ub-specific processing proteases; UCH proteinases; Cross-presentation of soluble exogenous antigens (endosomes); Removal of licensing factors from origins; Regulation of DNA replication; Antigen processing: Ubiquitination & Proteasome degradation; MAPK6/MAPK4 signaling; Orc1 removal from chromatin		24	0	0.01	0.413	0.844	0.01	0.01	100	100			2.044	0.01	0.01	0.01	0.01		218519		55328.3	140805
High	Master Protein	Q8I1N6	AP2/ERF domain-containing protein PFD0985w OS=Plasmodium falciparum (isolate 3D7) OX=36329 GN=PFD0985w PE=1 SV=2	0.001	FALSE	4.161	1	2	2	2	3473	399.9	5.97	3.39	2	metabolic process;regulation of biological process	nucleus	DNA binding	Pf00847	812480	PF3D7_0420300	ApiAP2	4				0	0	0.01	0.01	0.36	0.01	0.01		100			100			0.01	0.01		90790.5			24956.2
High	Master Protein	sp	RASH_HUMAN	0.001	TRUE	4.149	6	1	2	1	189	21.3	5.31	4.37	1												0	0	1.069	1.36	1.216	1.344	0.728	1.272	1.137	1.257	0.681	0.894	0.988	0.535	1.106	0.599	0.541	1.54821e+06	948389	1.29094e+06	1.43686e+06	1.19996e+06	599415
High	Master Protein	Q8ILA4	Glucose-6-phosphate isomerase OS=Plasmodium falciparum (isolate 3D7) OX=36329 GN=PF3D7_1436000 PE=1 SV=1	0.001	FALSE	4.146	4	2	2	2	579	67.3	7.24	5.61	2	metabolic process		catalytic activity	Pf00342	811923	PF3D7_1436000	PF14_0341	14	Starch and sucrose metabolism; Carbon metabolism; Pentose phosphate pathway; Biosynthesis of secondary metabolites; Biosynthesis of antibiotics; Amino sugar and nucleotide sugar metabolism; Glycolysis / Gluconeogenesis; Metabolic pathways	Gluconeogenesis; TP53 Regulates Metabolic Genes; Glycolysis; Neutrophil degranulation		21	0	0.01	0.317	0.227	0.206	0.01	100	100	100		0.68	0.648	0.01	0.953	0.01	0.01	819716		49614.4	145209	30246.1
High	Master Protein	C0H5I5	Splicing factor subunit OS=Plasmodium falciparum (isolate 3D7) OX=36329 GN=PF3D7_1355800 PE=3 SV=1	0.001	FALSE	4.128	14	1	2	1	86	10.1	9.76	6.32	1	metabolic process	spliceosomal complex		Pf07189	814259	PF3D7_1355800	PF13_0296	13	Spliceosome	mRNA Splicing; Processing of Capped Intron-Containing Pre-mRNA; Metabolism of RNA; mRNA Splicing - Minor Pathway		5	0	0.186	0.01	0.821	0.129	0.215	0.01	4.413	0.693	1.158	100	100	100	0.157	0.262	1.67	316046	33693.8		198121	23506.8	36218.5
High	Master Protein	C0H531	DNA primase large subunit OS=Plasmodium falciparum (isolate 3D7) OX=36329 GN=PF3D7_0910900 PE=3 SV=1	0.001	FALSE	4.119	3	1	1	1	539	63.9	9.11	3.54	1	metabolic process		catalytic activity;DNA binding;metal ion binding	Pf04104	813386	PF3D7_0910900	PFI0530c	9	Pyrimidine metabolism; DNA replication; Metabolic pathways; Purine metabolism	Removal of the Flap Intermediate; Activation of the pre-replicative complex; Polymerase switching; Polymerase switching on the C-strand of the telomere; DNA replication initiation; M/G1 Transition; Inhibition of replication initiation of damaged DNA by RB1/E2F1; Telomere C-strand synthesis initiation		29	0
High	Master Protein	Q8IK24	Acyl-CoA binding protein, isoform 2, ACBP2 OS=Plasmodium falciparum (isolate 3D7) OX=36329 GN=PF3D7_1001200 PE=4 SV=1	0.001	FALSE	4.105	18	1	1	1	90	10.8	8.03	3.07	1	metabolic process			Pf00887	810174	PF3D7_1001200	ACBP	10		Mitochondrial Fatty Acid Beta-Oxidation; Peroxisomal lipid metabolism		5	0	0.01	0.01	1.063	0.01	0.01		100			100			0.01	0.01		441663			358556
High	Master Protein	Q8I274	Ras-related protein Rab-5C OS=Plasmodium falciparum (isolate 3D7) OX=36329 GN=PF3D7_0106800 PE=4 SV=2	0.001	FALSE	4.1	5	1	2	1	214	24.3	7.33	5.16	1	regulation of biological process;response to stimulus	endosome	catalytic activity;nucleotide binding	Pf00025, Pf00071, Pf08477		PF3D7_0106800		1		RAB GEFs exchange GTP for GDP on RABs; Neutrophil degranulation; Rab regulation of trafficking		7	0	0.01	0.01	1.355	0.01	0.01		100			100			0.01	0.01		1.04015e+06			1075853
High	Master Protein	sp	KRA3_SHEEP	0.001	TRUE	4.077	8	1	2	1	131	14.2	8.12	5.39	1												0	0	0.01	100	0.01	0.01	0.01	100				0.01	0.01	0.01				1947.2		1.31358e+06
High	Master Protein	Q8IIR0	Pre-mRNA-processing factor 6, putative OS=Plasmodium falciparum (isolate 3D7) OX=36329 GN=PF3D7_1110200 PE=4 SV=1	0.001	FALSE	4.075	2	1	1	1	1329	152.1	8.78	3.03	1	cell organization and biogenesis;metabolic process	nucleus;spliceosomal complex	protein binding	Pf04582, Pf06424, Pf08424, Pf13428	810657	PF3D7_1110200	PF11_0108	11	Spliceosome	mRNA Splicing; Processing of Capped Intron-Containing Pre-mRNA; Metabolism of RNA; mRNA Splicing - Minor Pathway		5	0	0.01	0.01	0.01	0.01	0.01											38594.9
High	Master Protein	sp	OVAL_CHICK	0.001	TRUE	4.06	4	1	1	1	386	42.9	5.29	2.89	1												0	0					100				100			100		100	100						425701
High	Master Protein	Q8IDE5	Protein-serine/threonine phosphatase OS=Plasmodium falciparum (isolate 3D7) OX=36329 GN=PF3D7_1355700 PE=4 SV=1	0.001	FALSE	4.052	1	1	1	1	1288	151.5	6.87	3.05	1	metabolic process	nucleus	catalytic activity	Pf03031	813837	PF3D7_1355700	MAL13P1.275	13		Formation of the Early Elongation Complex		4	0	0.975	0.698	0.902	0.832	1.118	0.716	0.926	0.854	1.147	1.293	1.192	1.602	0.922	1.239	1.344	75327.9	42070.4	32242.6	51891.7	36140.4	44814.6
High	Master Protein	Q8ILM5	Actin-related protein, putative OS=Plasmodium falciparum (isolate 3D7) OX=36329 GN=PF3D7_1422800 PE=3 SV=1	0.001	FALSE	4.035	3	1	1	1	522	60.6	5.62	2.64	1	cell organization and biogenesis;transport		structural molecule activity	Pf00022	811800	PF3D7_1422800	PF14_0218	14				0	0
High	Master Protein	Q8IBZ2	Prodrug activation and resistance esterase OS=Plasmodium falciparum (isolate 3D7) OX=36329 GN=PF3D7_0709700 PE=4 SV=1	0.001	FALSE	3.992	9	2	3	2	368	42.3	9.13	8.92	2	metabolic process	membrane	catalytic activity	Pf00326, Pf12146, Pf12697	2655076	PF3D7_0709700	PF07_0040	7				0	0	0.145	0.315	0.386	0.01	0.01	2.172	2.662	0.01	0.01	1.226	0.01	0.01	0.01	0.01		976616	81176.4	188684	287933
High	Master Protein	Q7KWJ4	Adenylosuccinate lyase OS=Plasmodium falciparum (isolate 3D7) OX=36329 GN=PF3D7_0206700 PE=3 SV=1	0.001	FALSE	3.983	6	2	3	2	471	55.1	7.01	8.67	2	metabolic process		catalytic activity	Pf00206, Pf08328	812659	PF3D7_0206700	ASL	2	Biosynthesis of secondary metabolites; Biosynthesis of antibiotics; Purine metabolism; Alanine, aspartate and glutamate metabolism; Metabolic pathways	Purine ribonucleoside monophosphate biosynthesis		9	0	0.01	0.01	0.73	0.01	0.01		100			100			0.01	0.01		327212			182277
High	Master Protein	Q8I4W8	Myosin A tail domain interacting protein OS=Plasmodium falciparum (isolate 3D7) OX=36329 GN=PF3D7_1246400 PE=1 SV=1	0.001	FALSE	3.974	5	1	1	1	204	23.5	4.31	3.14	1			metal ion binding;protein binding	Pf13405	811497	PF3D7_1246400	MTIP	12				0	0
High	Master Protein	O96123	Knob associated heat shock protein 40 OS=Plasmodium falciparum (isolate 3D7) OX=36329 GN=PF3D7_0201800 PE=4 SV=3	0.001	FALSE	3.968	3	1	4	1	421	48.3	8.41	11	1	metabolic process	membrane	protein binding	Pf00226, Pf01556	812614	PF3D7_0201800	PFB0090c	2		Regulation of HSF1-mediated heat shock response		4	0	0.138	0.213	1.059	0.659	0.798	1.54	7.656	4.766	5.772	4.972	3.096	3.749	0.623	0.754	1.211	508029	40258.8	66336.9	410665	193116	215789
High	Master Protein	Q8IKR2	Uncharacterized protein OS=Plasmodium falciparum (isolate 3D7) OX=36329 GN=PF3D7_1456700 PE=4 SV=1	0.001	FALSE	3.96	2	1	2	1	684	77.8	5.29	5.07	1	transport	cytosol	transporter activity	Pf13646	812122	PF3D7_1456700	PF14_0540	14				0	0	0.01	0.451	0.634	0.01	0.539	100	100		100	1.406	0.01	1.196	0.01	0.851	100	733023		202794	354932		210400
High	Master Protein	O97243	Uncharacterized protein OS=Plasmodium falciparum (isolate 3D7) OX=36329 GN=PF3D7_0306100 PE=4 SV=3	0.001	FALSE	3.954	3	1	1	1	628	74.3	4.86	2.38	1						PF3D7_0306100		3				0	0
High	Master Protein	Q8IES4	DNA ligase OS=Plasmodium falciparum (isolate 3D7) OX=36329 GN=PF3D7_1304100 PE=3 SV=1	0.001	FALSE	3.947	3	2	2	2	912	104.4	7.58	4.67	2	metabolic process;response to stimulus	mitochondrion;nucleus	catalytic activity;DNA binding;metal ion binding;nucleotide binding	Pf01068, Pf04675, Pf04679	813777	PF3D7_1304100	PfLigI	13	Nucleotide excision repair; Mismatch repair; Base excision repair; DNA replication	Mismatch repair (MMR) directed by MSH2:MSH6 (MutSalpha); Mismatch repair (MMR) directed by MSH2:MSH3 (MutSbeta); Processive synthesis on the lagging strand		16	0	0.01	0.309	0.777	0.01	0.01	100	100			2.517	0.01	0.01	0.01	0.01		121683		23052.7	72225.5
High	Master Protein	Q8IIR8	Succinate--CoA ligase [ADP-forming] subunit alpha, mitochondrial OS=Plasmodium falciparum (isolate 3D7) OX=36329 GN=PF3D7_1108500 PE=3 SV=2	0.001	FALSE	3.923	12	2	2	2	327	35.4	8.59	5.76	2	metabolic process	mitochondrion;organelle lumen	catalytic activity;nucleotide binding	Pf00549, Pf02629, Pf13607	810648	PF3D7_1108500	PF11_0097	11	Carbon metabolism; Citrate cycle (TCA cycle); Propanoate metabolism; Biosynthesis of antibiotics; Biosynthesis of secondary metabolites; Metabolic pathways	Citric acid cycle (TCA cycle)		10	0	0.01	0.01	0.01	0.01	0.01											493558
High	Master Protein	Q8I403	Uncharacterized protein OS=Plasmodium falciparum (isolate 3D7) OX=36329 GN=PF3D7_0510100 PE=4 SV=1	0.001	FALSE	3.899	1	1	2	1	2535	297.4	6.51	4.94	1		nucleus	RNA binding		812835	PF3D7_0510100	PFE0500c	5				0	0	0.01	0.01	0.01	0.01	0.01											170013
High	Master Protein	Q8IKS4	Hemolysin III OS=Plasmodium falciparum (isolate 3D7) OX=36329 GN=PF3D7_1455400 PE=4 SV=2	0.001	FALSE	3.862	4	1	2	1	282	33.1	9.1	6.93	1		membrane;vacuole	receptor activity	Pf03006	812110	PF3D7_1455400	PF14_0528	14				0	0	0.175	0.277	0.538	0.01	0.01	1.585	3.075	0.01	0.01	1.94	0.01	0.01	0.01	0.01		796281	79854.1	135432	327146
High	Master Protein	Q8IJE1	Uncharacterized protein OS=Plasmodium falciparum (isolate 3D7) OX=36329 GN=PF3D7_1026000 PE=4 SV=2	0.001	FALSE	3.854	5	1	2	1	363	43.1	8.6	7.79	1					810414	PF3D7_1026000	PF10_0257	10				0	0	0.01	0.01	5.333	3.157	0.602		100	100	100	100	100	100	0.592	0.113	0.191	102383			416851	186367	32813.8
High	Master Protein	Q8ILU4	DNA-directed RNA polymerases I and III subunit RPAC2, putative OS=Plasmodium falciparum (isolate 3D7) OX=36329 GN=PF3D7_1415200 PE=3 SV=1	0.001	FALSE	3.852	22	1	2	1	96	11	5.19	7.37	1	metabolic process		catalytic activity;DNA binding;protein binding	Pf01193, Pf13656	811731	PF3D7_1415200	PF14_0150	14	Purine metabolism; Metabolic pathways; RNA polymerase; Pyrimidine metabolism			4	0	0.01	0.01	0.623	0.01	0.01		100			100			0.01	0.01		404414			192287
High	Master Protein	A0A5K1K868	ATP-dependent RNA helicase DDX23, putative OS=Plasmodium falciparum (isolate 3D7) OX=36329 GN=PF3D7_0518500 PE=4 SV=1	0.001	FALSE	3.813	2	2	2	2	1123	131.1	7.17	5.12	2												0	0	0.01	0.01	0.928	0.712	0.166		100	100	100	100	100	100	0.615	0.144	0.234	633585			521790	210692	45420.3
[truncated: 315 more rows]
[truncated: 8 more columns]

## Sheet: processed_data
																Biological information													Raw data						log2 Raw data
[truncated: 1,123 more rows]
